# Supplementary material for: (E)-4-Meth­oxy-N′-[(6-methyl-4-oxo-4H-chromen-3-yl)methyl­idene]benzo­hydrazide monohydrate
Source: Acta Crystallogr Sect E Struct Rep Online. 2014 Jun 18;70(Pt 7):o784. doi: 10.1107/S1600536814013713 (PMC4120634; doi:10.1107/S1600536814013713)
Supplement: Supplementary file 1 [file e-70-0o784-sup1.cif]

##############################################################################
#                                                                            #
# This CIF contains the data in a paper accepted for publication in          #
# Acta Crystallographica Section E. It conforms to the requirements of       #
# Notes for Authors for Acta Crystallographica Section E, and has been       #
# peer reviewed under the auspices of the IUCr Commission on Journals.       #
#                                                                            #
# Full details of the Crystallographic Information File format               #
# are given in the paper "The Crystallographic Information File (CIF):       #
# a New Standard Archive File for Crystallography" by S. R. Hall, F. H.      #
# Allen and I. D. Brown [Acta Cryst. (1991), A47, 655-685].                  #
#                                                                            #
# The current version of the core CIF dictionary is obtainable from          #
# ftp://ftp.iucr.org/pub/cif_core.dic.                                       #
#                                                                            #
# Software is freely available for graphical display of the structure(s)     #
# in this CIF. For information consult the CIF software page                 #
# http://www.iucr.org/resources/cif/software.                                #
#                                                                            #
# This file may be used for bona fide research purposes within the           #
# scientific community so long as proper attribution is given to the journal # 
# article from which it was obtained.                                        #
#                                                                            #
##############################################################################
data_General
_audit_creation_method     'by CrystalStructure 4.0'
_journal_date_recd_electronic     2014-06-03
_journal_date_accepted     2014-06-12
_journal_name_full     'Acta Crystallographica, Section E'
_journal_year     2014
_journal_volume     70
_journal_issue      7
_journal_page_first     o784
_journal_page_last     o784
_journal_paper_category     QO
_journal_paper_doi     10.1107/S1600536814013713
_journal_coeditor_code     MW2124
_publ_contact_author_name     'Yoshinobu Ishikawa'
_publ_contact_author_address
;
School of Pharmaceutical Sciences
University of Shizuoka
52-1 Yada, Suruga-ku, Shizuoka 422-8526 Japan
;
_publ_contact_author_email     'ishi206@u-shizuoka-ken.ac.jp'
_publ_contact_author_fax     '+81-542645645'
_publ_contact_author_phone     '+81-542645645'
_publ_section_title
;\
(<i>E</i>)-4-Methoxy-<i>N</i>'-[(6-methyl-4-oxo-4<i>H</i>-chromen-3-yl)\
methylidene]benzohydrazide monohydrate
;
loop_
    _publ_author_name
    _publ_author_footnote
    _publ_author_address
    'Ishikawa, Yoshinobu' .
;
School of Pharmaceutical Sciences
University of Shizuoka
52-1 Yada, Suruga-ku, Shizuoka 422-8526
Japan
;
    'Watanabe, Kohzoh' .
;
School of Pharmaceutical Sciences
University of Shizuoka
52-1 Yada, Suruga-ku, Shizuoka 422-8526
Japan
;
_publ_section_synopsis     .
data_I
_database_code_depnum_ccdc_archive 'CCDC '
_chemical_name_systematic
;\
(<i>E</i>)-4-Methoxy-<i>N</i>'-[(6-methyl-4-oxo-4<i>H</i>-chromen-\
3-yl)methylidene]benzohydrazide monohydrate
;
_chemical_formula_moiety     'C19 H16 N2 O4, H2 O'
_chemical_formula_sum     'C19 H18 N2 O5'
_chemical_formula_iupac     'C19 H16 N2 O4, H2 O'
_chemical_formula_weight     354.36
_chemical_melting_point     ?
_symmetry_cell_setting     triclinic
_symmetry_space_group_name_H-M     'P -1'
_symmetry_space_group_name_Hall     '-P 1'
loop_
    _symmetry_equiv_pos_site_id
    _symmetry_equiv_pos_as_xyz
    1 '+X,+Y,+Z'
    2 '-X,-Y,-Z'
_cell_length_a     7.6228(13)
_cell_length_b     10.809(3)
_cell_length_c     11.260(2)
_cell_angle_alpha     116.339(14)
_cell_angle_beta     94.258(14)
_cell_angle_gamma     96.190(16)
_cell_volume     818.8(3)
_cell_formula_units_Z     2
_cell_measurement_reflns_used     25
_cell_measurement_theta_min     14.99
_cell_measurement_theta_max     17.34
_cell_measurement_temperature     100
_exptl_crystal_description     block
_exptl_crystal_colour     colorless
_exptl_crystal_size_max     0.480
_exptl_crystal_size_mid     0.350
_exptl_crystal_size_min     0.130
_exptl_crystal_density_diffrn     1.437
_exptl_crystal_density_meas     ?
_exptl_crystal_density_method     'not measured'
_exptl_crystal_F_000     372.00
_exptl_absorpt_coefficient_mu     0.105
_exptl_absorpt_correction_type     none
_diffrn_ambient_temperature     100
_diffrn_radiation_type     'Mo K\a'
_diffrn_radiation_wavelength     0.71069
_diffrn_measurement_device_type     'Rigaku AFC-7R'
_diffrn_measurement_method     \w-2\q
_diffrn_reflns_number     4581
_diffrn_reflns_av_R_equivalents     0.0083
_diffrn_reflns_theta_max     27.49
_diffrn_reflns_theta_full     27.49
_diffrn_measured_fraction_theta_max     0.999
_diffrn_measured_fraction_theta_full     0.999
_diffrn_reflns_limit_h_min     -9
_diffrn_reflns_limit_h_max     5
_diffrn_reflns_limit_k_min     -13
_diffrn_reflns_limit_k_max     14
_diffrn_reflns_limit_l_min     -14
_diffrn_reflns_limit_l_max     14
_diffrn_standards_number     3
_diffrn_standards_interval_count     150
_diffrn_standards_decay_%     -0.913
_refine_special_details
;
Refinement was performed using all reflections. The weighted <i>R</i>-factor
(<i>wR</i>) and goodness of fit (<i>S</i>) are based on <i>F</i>^2^.
<i>R</i>-factor (gt) are based on <i>F</i>. The threshold expression of
<i>F</i>^2^ > 2.0 \s(<i>F</i>^2^) is used only for calculating <i>R</i>-factor
(gt).
;
_reflns_number_total     3748
_reflns_number_gt     3219
_reflns_threshold_expression     'F^2^>2\s(F^2^)'
_refine_ls_structure_factor_coef     Fsqd
_refine_ls_R_factor_gt     0.0359
_refine_ls_wR_factor_ref     0.1041
_refine_ls_goodness_of_fit_ref     1.040
_refine_ls_number_reflns     3748
_refine_ls_number_parameters     245
_refine_ls_number_restraints     0
_refine_ls_hydrogen_treatment     constr
_refine_ls_weighting_scheme     calc
_refine_ls_weighting_details
            'w = 1/[\s^2^(Fo^2^)+(0.0564P)^2^+0.2692P] where P=(Fo^2^+2Fc^2^)/3'
_atom_sites_solution_hydrogens     geom
_atom_sites_solution_primary     direct
_atom_sites_solution_secondary     difmap
_refine_ls_shift/su_max     0.000
_refine_diff_density_max     0.280
_refine_diff_density_min     -0.270
_refine_ls_extinction_method     none
_refine_ls_extinction_coef     ?
loop_
    _atom_type_symbol
    _atom_type_description
    _atom_type_scat_dispersion_real
    _atom_type_scat_dispersion_imag
    _atom_type_scat_source
    'C' 'C' 0.0033 0.0016
;
International Tables for Crystallography
(1992, Vol. C, Tables 4.2.6.8 and 6.1.1.4)
;
    'H' 'H' 0.0000 0.0000
;
International Tables for Crystallography
(1992, Vol. C, Table 6.1.1.4)
;
    'N' 'N' 0.0061 0.0033
;
International Tables for Crystallography
(1992, Vol. C, Tables 4.2.6.8 and 6.1.1.4)
;
    'O' 'O' 0.0106 0.0060
;
International Tables for Crystallography
(1992, Vol. C, Tables 4.2.6.8 and 6.1.1.4)
;
_computing_data_collection
                  '<i>WinAFC Diffractometer Control Software</i> (Rigaku, 1999)'
_computing_cell_refinement
                   '<i>WinAFC Diffractometer Control Software</i>(Rigaku, 1999)'
_computing_data_reduction
                  '<i>WinAFC Diffractometer Control Software</i> (Rigaku, 1999)'
_computing_structure_solution     'SIR2008 (Burla <i>et al.</i>, 2007)'
_computing_structure_refinement     'SHELXL97 (Sheldrick, 2008)'
_computing_molecular_graphics     'CrystalStructure (Rigaku, 2010)'
_computing_publication_material     'CrystalStructure (Rigaku, 2010)'
loop_
    _atom_site_type_symbol
    _atom_site_label
    _atom_site_fract_x
    _atom_site_fract_y
    _atom_site_fract_z
    _atom_site_U_iso_or_equiv
    _atom_site_adp_type
    _atom_site_calc_flag
    _atom_site_refinement_flags
    _atom_site_occupancy
    _atom_site_symmetry_multiplicity
    _atom_site_disorder_assembly
    _atom_site_disorder_group
    O O1 0.20207(10) 0.53571(9) 0.53711(8) 0.01721(18) Uani d . 1.0 2 . .
    O O2 0.55749(11) 0.68656(9) 0.35944(8) 0.01894(19) Uani d . 1.0 2 . .
    O O3 -0.21138(10) 0.30160(9) -0.02159(8) 0.02063(19) Uani d . 1.0 2 . .
    O O4 -0.10198(11) 0.11287(9) -0.63143(8) 0.02078(19) Uani d . 1.0 2 . .
    O O5 0.43347(11) 0.31344(10) -0.10886(9) 0.0217(2) Uani d . 1.0 2 . .
    N N1 0.11013(12) 0.40533(10) 0.13232(9) 0.0151(2) Uani d . 1.0 2 . .
    N N2 0.09049(12) 0.34737(10) -0.00533(9) 0.0148(2) Uani d . 1.0 2 . .
    C C1 0.18957(14) 0.48425(12) 0.40352(11) 0.0155(3) Uani d . 1.0 2 . .
    C C2 0.30132(14) 0.52846(11) 0.33784(10) 0.0138(3) Uani d . 1.0 2 . .
    C C3 0.45241(14) 0.63884(11) 0.41270(10) 0.0134(2) Uani d . 1.0 2 . .
    C C4 0.61596(14) 0.78940(11) 0.64525(11) 0.0148(3) Uani d . 1.0 2 . .
    C C5 0.63334(15) 0.83414(11) 0.78214(11) 0.0162(3) Uani d . 1.0 2 . .
    C C6 0.49795(16) 0.78222(12) 0.83435(11) 0.0179(3) Uani d . 1.0 2 . .
    C C7 0.35334(15) 0.68501(12) 0.75278(11) 0.0177(3) Uani d . 1.0 2 . .
    C C8 0.47079(14) 0.68973(11) 0.55867(10) 0.0134(3) Uani d . 1.0 2 . .
    C C9 0.34401(14) 0.63802(11) 0.61494(11) 0.0147(3) Uani d . 1.0 2 . .
    C C10 0.79455(17) 0.93337(13) 0.87393(11) 0.0223(3) Uani d . 1.0 2 . .
    C C11 0.26801(14) 0.46611(11) 0.19139(11) 0.0141(2) Uani d . 1.0 2 . .
    C C12 -0.07629(14) 0.30143(11) -0.07521(11) 0.0145(3) Uani d . 1.0 2 . .
    C C13 -0.08209(14) 0.25000(11) -0.22219(11) 0.0139(2) Uani d . 1.0 2 . .
    C C14 -0.21783(15) 0.14353(12) -0.30858(11) 0.0165(3) Uani d . 1.0 2 . .
    C C15 -0.22855(15) 0.09151(12) -0.44696(11) 0.0174(3) Uani d . 1.0 2 . .
    C C16 -0.10404(15) 0.15125(11) -0.49879(11) 0.0154(3) Uani d . 1.0 2 . .
    C C17 0.03025(15) 0.26040(12) -0.41282(11) 0.0159(3) Uani d . 1.0 2 . .
    C C18 0.04234(14) 0.30807(11) -0.27641(11) 0.0145(3) Uani d . 1.0 2 . .
    C C19 -0.23205(17) -0.00285(13) -0.72346(11) 0.0229(3) Uani d . 1.0 2 . .
    H H1 0.0943 0.4108 0.3511 0.0186 Uiso calc R 1.0 2 . .
    H H2 0.7036 0.8267 0.6091 0.0177 Uiso calc R 1.0 2 . .
    H H3 0.5064 0.8150 0.9284 0.0214 Uiso calc R 1.0 2 . .
    H H4 0.2628 0.6511 0.7894 0.0212 Uiso calc R 1.0 2 . .
    H H5 0.3614 0.4707 0.1414 0.0169 Uiso calc R 1.0 2 . .
    H H6 0.1845 0.3402 -0.0474 0.0177 Uiso calc R 1.0 2 . .
    H H7 -0.3048 0.1056 -0.2725 0.0198 Uiso calc R 1.0 2 . .
    H H8 -0.3192 0.0166 -0.5050 0.0208 Uiso calc R 1.0 2 . .
    H H9 0.1135 0.3019 -0.4486 0.0191 Uiso calc R 1.0 2 . .
    H H10 0.1356 0.3807 -0.2188 0.0174 Uiso calc R 1.0 2 . .
    H H11A 0.8763 0.9571 0.8213 0.0268 Uiso calc R 1.0 2 . .
    H H12B 0.8551 0.8888 0.9208 0.0268 Uiso calc R 1.0 2 . .
    H H13C 0.7571 1.0187 0.9394 0.0268 Uiso calc R 1.0 2 . .
    H H14A -0.2229 -0.0838 -0.7069 0.0274 Uiso calc R 1.0 2 . .
    H H15B -0.2108 -0.0262 -0.8153 0.0274 Uiso calc R 1.0 2 . .
    H H16C -0.3515 0.0223 -0.7112 0.0274 Uiso calc R 1.0 2 . .
    H H17 0.5408 0.3116 -0.0806 0.0412 Uiso calc R 1.0 2 . .
    H H18 0.4419 0.3158 -0.1845 0.0441 Uiso calc R 1.0 2 . .
loop_
    _atom_site_aniso_label
    _atom_site_aniso_U_11
    _atom_site_aniso_U_22
    _atom_site_aniso_U_33
    _atom_site_aniso_U_12
    _atom_site_aniso_U_13
    _atom_site_aniso_U_23
    O1 0.0149(4) 0.0220(4) 0.0133(4) -0.0023(3) 0.0011(3) 0.0079(4)
    O2 0.0155(4) 0.0265(5) 0.0147(4) -0.0021(4) 0.0015(3) 0.0105(4)
    O3 0.0131(4) 0.0313(5) 0.0159(4) 0.0008(4) 0.0022(3) 0.0099(4)
    O4 0.0224(5) 0.0252(5) 0.0114(4) 0.0014(4) 0.0011(3) 0.0060(4)
    O5 0.0146(4) 0.0348(5) 0.0165(4) 0.0022(4) 0.0025(4) 0.0129(4)
    N1 0.0165(5) 0.0164(5) 0.0110(5) 0.0030(4) 0.0009(4) 0.0050(4)
    N2 0.0125(5) 0.0191(5) 0.0101(5) 0.0012(4) 0.0011(4) 0.0047(4)
    C1 0.0135(5) 0.0181(5) 0.0128(5) 0.0012(4) 0.0000(4) 0.0058(4)
    C2 0.0123(5) 0.0153(5) 0.0126(5) 0.0031(4) 0.0002(4) 0.0055(4)
    C3 0.0109(5) 0.0164(5) 0.0131(5) 0.0036(4) 0.0013(4) 0.0067(4)
    C4 0.0149(5) 0.0153(5) 0.0139(5) 0.0018(4) 0.0021(4) 0.0065(4)
    C5 0.0177(6) 0.0149(5) 0.0139(5) 0.0028(4) -0.0002(4) 0.0050(4)
    C6 0.0228(6) 0.0192(6) 0.0109(5) 0.0047(5) 0.0023(4) 0.0060(5)
    C7 0.0185(6) 0.0218(6) 0.0149(6) 0.0039(5) 0.0049(4) 0.0098(5)
    C8 0.0135(5) 0.0148(5) 0.0122(5) 0.0037(4) 0.0015(4) 0.0062(4)
    C9 0.0128(5) 0.0168(5) 0.0140(5) 0.0025(4) 0.0010(4) 0.0067(5)
    C10 0.0246(6) 0.0227(6) 0.0143(6) -0.0033(5) -0.0031(5) 0.0061(5)
    C11 0.0134(5) 0.0149(5) 0.0134(5) 0.0022(4) 0.0015(4) 0.0059(4)
    C12 0.0138(5) 0.0140(5) 0.0149(5) 0.0011(4) 0.0009(4) 0.0063(4)
    C13 0.0129(5) 0.0150(5) 0.0133(5) 0.0033(4) 0.0012(4) 0.0059(4)
    C14 0.0146(5) 0.0181(6) 0.0164(6) 0.0001(4) 0.0015(4) 0.0082(5)
    C15 0.0158(5) 0.0164(6) 0.0162(6) 0.0001(4) -0.0014(4) 0.0051(5)
    C16 0.0171(6) 0.0168(5) 0.0118(5) 0.0061(4) 0.0012(4) 0.0055(4)
    C17 0.0145(5) 0.0177(5) 0.0176(6) 0.0031(4) 0.0034(4) 0.0095(5)
    C18 0.0127(5) 0.0144(5) 0.0151(5) 0.0011(4) 0.0000(4) 0.0062(4)
    C19 0.0230(6) 0.0251(6) 0.0124(5) 0.0035(5) -0.0021(5) 0.0022(5)
_geom_special_details     .
loop_
    _geom_bond_atom_site_label_1
    _geom_bond_atom_site_label_2
    _geom_bond_site_symmetry_1
    _geom_bond_site_symmetry_2
    _geom_bond_distance
    _geom_bond_publ_flag
    O1 C1 . . 1.3438(15) no
    O1 C9 . . 1.3794(12) no
    O2 C3 . . 1.2345(17) no
    O3 C12 . . 1.2315(15) no
    O4 C16 . . 1.3631(16) no
    O4 C19 . . 1.4322(14) no
    N1 N2 . . 1.3787(14) no
    N1 C11 . . 1.2827(13) no
    N2 C12 . . 1.3604(14) no
    C1 C2 . . 1.3492(19) no
    C2 C3 . . 1.4586(14) no
    C2 C11 . . 1.4672(16) no
    C3 C8 . . 1.4732(16) no
    C4 C5 . . 1.3862(17) no
    C4 C8 . . 1.4094(14) no
    C5 C6 . . 1.4084(19) no
    C5 C10 . . 1.5074(15) no
    C6 C7 . . 1.3807(15) no
    C7 C9 . . 1.3958(17) no
    C8 C9 . . 1.3916(18) no
    C12 C13 . . 1.4891(17) no
    C13 C14 . . 1.3934(14) no
    C13 C18 . . 1.4014(19) no
    C14 C15 . . 1.3944(17) no
    C15 C16 . . 1.3939(19) no
    C16 C17 . . 1.3985(14) no
    C17 C18 . . 1.3782(17) no
    O5 H17 . . 0.861 no
    O5 H18 . . 0.871 no
    N2 H6 . . 0.880 no
    C1 H1 . . 0.950 no
    C4 H2 . . 0.950 no
    C6 H3 . . 0.950 no
    C7 H4 . . 0.950 no
    C10 H11A . . 0.980 no
    C10 H12B . . 0.980 no
    C10 H13C . . 0.980 no
    C11 H5 . . 0.950 no
    C14 H7 . . 0.950 no
    C15 H8 . . 0.950 no
    C17 H9 . . 0.950 no
    C18 H10 . . 0.950 no
    C19 H14A . . 0.980 no
    C19 H15B . . 0.980 no
    C19 H16C . . 0.980 no
loop_
    _geom_contact_atom_site_label_1
    _geom_contact_atom_site_label_2
    _geom_contact_distance
    _geom_contact_site_symmetry_1
    _geom_contact_site_symmetry_2
    _geom_contact_publ_flag
    O1 C3 2.8584(17) . . no
    O2 C1 3.5695(17) . . no
    O2 C4 2.8803(16) . . no
    O2 C11 2.8936(14) . . no
    O3 N1 2.7054(13) . . no
    O3 C14 2.9022(15) . . no
    O3 C18 3.5987(17) . . no
    N1 C1 2.7788(17) . . no
    N2 C18 2.8777(18) . . no
    C1 C7 3.5842(17) . . no
    C1 C8 2.7485(15) . . no
    C2 C9 2.7804(17) . . no
    C4 C7 2.7985(19) . . no
    C5 C9 2.7814(15) . . no
    C6 C8 2.7899(17) . . no
    C11 C12 3.4855(17) . . no
    C13 C16 2.7930(18) . . no
    C14 C17 2.771(2) . . no
    C15 C18 2.7948(16) . . no
    C15 C19 2.8103(18) . . no
    O1 O1 3.0524(12) . 2_566 no
    O1 C1 3.1131(15) . 2_566 no
    O1 C3 3.5514(17) . 2_666 no
    O1 C8 3.5633(16) . 2_666 no
    O1 C17 3.413(2) . 1_556 no
    O2 O5 2.8274(16) . 2_665 no
    O2 C14 3.4847(18) . 2_565 no
    O2 C15 3.5467(17) . 2_565 no
    O2 C17 3.0969(15) . 2_665 no
    O2 C18 3.2582(16) . 2_665 no
    O3 O5 2.8465(13) . 1_455 no
    O3 C6 3.4626(18) . 2_566 no
    O3 C7 3.2379(18) . 2_566 no
    O4 C9 3.3715(18) . 2_565 no
    O5 O2 2.8274(16) . 2_665 no
    O5 O3 2.8465(13) . 1_655 no
    O5 N2 2.9341(14) . . no
    O5 C11 3.4460(16) . . no
    O5 C11 3.5818(19) . 2_665 no
    O5 C18 3.3885(16) . . no
    O5 C19 3.1664(17) . 2_554 no
    N1 C12 3.534(2) . 2_565 no
    N1 C13 3.4362(19) . 2_565 no
    N1 C18 3.1900(17) . 2_565 no
    N2 O5 2.9341(14) . . no
    N2 C12 3.5061(19) . 2_565 no
    C1 O1 3.1131(15) . 2_566 no
    C1 C4 3.297(2) . 2_666 no
    C1 C8 3.4666(19) . 2_666 no
    C1 C17 3.347(2) . 2_565 no
    C2 C7 3.5937(19) . 2_666 no
    C2 C8 3.600(2) . 2_666 no
    C2 C9 3.5376(19) . 2_666 no
    C2 C17 3.4872(19) . 2_565 no
    C2 C18 3.5038(19) . 2_565 no
    C3 O1 3.5514(17) . 2_666 no
    C3 C9 3.422(2) . 2_666 no
    C3 C15 3.425(2) . 2_565 no
    C3 C16 3.5874(18) . 2_565 no
    C4 C1 3.297(2) . 2_666 no
    C5 C11 3.541(2) . 2_666 no
    C6 O3 3.4626(18) . 2_566 no
    C6 C11 3.300(2) . 2_666 no
    C7 O3 3.2379(18) . 2_566 no
    C7 C2 3.5937(19) . 2_666 no
    C8 O1 3.5633(16) . 2_666 no
    C8 C1 3.4666(19) . 2_666 no
    C8 C2 3.600(2) . 2_666 no
    C9 O4 3.3715(18) . 2_565 no
    C9 C2 3.5376(19) . 2_666 no
    C9 C3 3.422(2) . 2_666 no
    C11 O5 3.4460(16) . . no
    C11 O5 3.5818(19) . 2_665 no
    C11 C5 3.541(2) . 2_666 no
    C11 C6 3.300(2) . 2_666 no
    C11 C13 3.408(2) . 2_565 no
    C11 C18 3.4611(18) . 2_565 no
    C12 N1 3.534(2) . 2_565 no
    C12 N2 3.5061(19) . 2_565 no
    C13 N1 3.4362(19) . 2_565 no
    C13 C11 3.408(2) . 2_565 no
    C14 O2 3.4847(18) . 2_565 no
    C15 O2 3.5467(17) . 2_565 no
    C15 C3 3.425(2) . 2_565 no
    C16 C3 3.5874(18) . 2_565 no
    C17 O1 3.413(2) . 1_554 no
    C17 O2 3.0969(15) . 2_665 no
    C17 C1 3.347(2) . 2_565 no
    C17 C2 3.4872(19) . 2_565 no
    C18 O2 3.2582(16) . 2_665 no
    C18 O5 3.3885(16) . . no
    C18 N1 3.1900(17) . 2_565 no
    C18 C2 3.5038(19) . 2_565 no
    C18 C11 3.4611(18) . 2_565 no
    C19 O5 3.1664(17) . 2_554 no
    O1 H4 2.5251 . . no
    O2 H2 2.6134 . . no
    O2 H5 2.7069 . . no
    O3 H6 3.0551 . . no
    O3 H7 2.6534 . . no
    O4 H8 2.6732 . . no
    O4 H9 2.4801 . . no
    N1 H1 2.4498 . . no
    N2 H5 2.3906 . . no
    N2 H10 2.6248 . . no
    C1 H5 3.2679 . . no
    C3 H1 3.2802 . . no
    C3 H2 2.6884 . . no
    C3 H5 2.7576 . . no
    C4 H3 3.2557 . . no
    C4 H11A 2.5696 . . no
    C4 H12B 3.1436 . . no
    C4 H13C 3.1436 . . no
    C5 H4 3.2972 . . no
    C6 H2 3.2605 . . no
    C6 H11A 3.3234 . . no
    C6 H12B 2.7605 . . no
    C6 H13C 2.7782 . . no
    C8 H4 3.2968 . . no
    C9 H1 3.1875 . . no
    C9 H2 3.2584 . . no
    C9 H3 3.2399 . . no
    C10 H2 2.6780 . . no
    C10 H3 2.6698 . . no
    C11 H1 2.5457 . . no
    C11 H6 2.4080 . . no
    C12 H7 2.6281 . . no
    C12 H10 2.6974 . . no
    C13 H6 2.4962 . . no
    C13 H8 3.2867 . . no
    C13 H9 3.2692 . . no
    C14 H10 3.2651 . . no
    C15 H9 3.2762 . . no
    C15 H14A 2.6970 . . no
    C15 H16C 2.7835 . . no
    C16 H7 3.2575 . . no
    C16 H10 3.2648 . . no
    C16 H14A 2.5828 . . no
    C16 H15B 3.1948 . . no
    C16 H16C 2.6505 . . no
    C17 H8 3.2812 . . no
    C18 H6 2.5794 . . no
    C18 H7 3.2633 . . no
    C19 H8 2.5204 . . no
    H1 H5 3.4530 . . no
    H2 H11A 2.3603 . . no
    H2 H12B 3.3527 . . no
    H2 H13C 3.3240 . . no
    H3 H4 2.3310 . . no
    H3 H12B 2.7103 . . no
    H3 H13C 2.7079 . . no
    H5 H6 2.1974 . . no
    H6 H10 2.1755 . . no
    H7 H8 2.3430 . . no
    H8 H14A 2.2623 . . no
    H8 H15B 3.4901 . . no
    H8 H16C 2.3453 . . no
    H9 H10 2.3234 . . no
    O1 H1 2.6612 . 2_566 no
    O1 H9 2.6230 . 1_556 no
    O1 H9 3.4596 . 2_565 no
    O2 H7 3.5098 . 2_565 no
    O2 H8 3.1894 . 1_666 no
    O2 H9 2.6002 . 2_665 no
    O2 H10 2.8992 . 2_665 no
    O2 H14A 3.2341 . 1_666 no
    O2 H17 3.1820 . 2_665 no
    O2 H18 1.9585 . 2_665 no
    O3 H3 2.9428 . 2_566 no
    O3 H4 2.5018 . 2_566 no
    O3 H5 3.5370 . 2_565 no
    O3 H6 3.5738 . 2_565 no
    O3 H10 3.2467 . 2_565 no
    O3 H11A 3.5087 . 1_444 no
    O3 H13C 2.8693 . 1_444 no
    O3 H17 1.9860 . 1_455 no
    O3 H18 3.1614 . 1_455 no
    O4 H1 3.4948 . 1_554 no
    O4 H2 3.0040 . 2_665 no
    O4 H11A 2.7373 . 2_665 no
    O5 H3 2.9615 . 2_666 no
    O5 H5 2.7040 . . no
    O5 H5 2.8429 . 2_665 no
    O5 H6 2.0733 . . no
    O5 H7 3.2029 . 1_655 no
    O5 H10 2.8202 . . no
    O5 H14A 2.6683 . 2_554 no
    O5 H15B 3.0892 . 2_554 no
    O5 H16C 3.2344 . 2_554 no
    N1 H4 3.1154 . 2_566 no
    N1 H10 3.0018 . 2_565 no
    N1 H12B 3.0093 . 2_666 no
    N2 H12B 3.1500 . 2_666 no
    N2 H14A 3.5424 . 2_554 no
    N2 H15B 3.4220 . 2_554 no
    N2 H18 3.4279 . . no
    C1 H1 3.4987 . 2_566 no
    C1 H2 3.4871 . 2_666 no
    C1 H9 3.1313 . 1_556 no
    C1 H9 3.3502 . 2_565 no
    C2 H18 3.4662 . 2_665 no
    C3 H9 3.2617 . 2_665 no
    C3 H18 2.9714 . 2_665 no
    C4 H1 3.2645 . 2_666 no
    C4 H7 3.0931 . 1_666 no
    C4 H8 3.5614 . 1_666 no
    C4 H9 3.0509 . 2_665 no
    C4 H16C 2.9199 . 2_565 no
    C5 H1 3.4193 . 2_666 no
    C5 H7 3.2491 . 1_666 no
    C5 H16C 3.0378 . 2_565 no
    C6 H5 3.1539 . 2_666 no
    C6 H13C 3.4168 . 2_677 no
    C6 H16C 3.2428 . 2_565 no
    C6 H17 3.3703 . 2_666 no
    C7 H1 3.4139 . 2_566 no
    C7 H5 3.3413 . 2_666 no
    C7 H16C 3.3992 . 2_565 no
    C8 H9 3.4940 . 2_665 no
    C8 H16C 3.0929 . 2_565 no
    C9 H1 3.4026 . 2_566 no
    C9 H9 3.5961 . 1_556 no
    C9 H16C 3.3280 . 2_565 no
    C10 H7 3.0983 . 1_666 no
    C10 H12B 3.1944 . 2_777 no
    C10 H15B 3.3329 . 1_667 no
    C10 H15B 3.4241 . 2_665 no
    C11 H3 3.4417 . 2_666 no
    C11 H12B 3.4557 . 2_666 no
    C11 H17 3.4096 . 2_665 no
    C11 H18 3.0847 . 2_665 no
    C12 H4 3.4658 . 2_566 no
    C12 H11A 3.3379 . 1_444 no
    C12 H13C 3.2583 . 1_444 no
    C12 H17 2.9300 . 1_455 no
    C13 H11A 3.3981 . 1_444 no
    C13 H14A 3.0288 . 2_554 no
    C13 H15B 3.5976 . 2_554 no
    C13 H17 3.3762 . 1_455 no
    C14 H2 3.0995 . 1_444 no
    C14 H11A 3.0798 . 1_444 no
    C14 H14A 3.4949 . 2_554 no
    C14 H17 3.2493 . 1_455 no
    C14 H18 3.3794 . 1_455 no
    C15 H2 3.1928 . 1_444 no
    C15 H8 3.4404 . 2_454 no
    C16 H2 3.4036 . 2_665 no
    C17 H1 3.5568 . 2_565 no
    C17 H2 3.0193 . 2_665 no
    C17 H14A 3.1958 . 2_554 no
    C18 H14A 2.8568 . 2_554 no
    C18 H18 3.1229 . . no
    C19 H6 3.4870 . 2_554 no
    C19 H7 3.5754 . 2_454 no
    C19 H11A 3.0741 . 2_665 no
    C19 H17 3.5419 . 2_554 no
    C19 H18 3.2485 . 2_554 no
    H1 O1 2.6612 . 2_566 no
    H1 O4 3.4948 . 1_556 no
    H1 C1 3.4987 . 2_566 no
    H1 C4 3.2645 . 2_666 no
    H1 C5 3.4193 . 2_666 no
    H1 C7 3.4139 . 2_566 no
    H1 C9 3.4026 . 2_566 no
    H1 C17 3.5568 . 2_565 no
    H1 H1 3.5510 . 2_566 no
    H1 H2 3.3061 . 2_666 no
    H1 H4 2.8965 . 2_566 no
    H1 H9 2.9731 . 1_556 no
    H1 H9 3.4140 . 2_565 no
    H1 H12B 3.4139 . 2_666 no
    H2 O4 3.0040 . 2_665 no
    H2 C1 3.4871 . 2_666 no
    H2 C14 3.0995 . 1_666 no
    H2 C15 3.1928 . 1_666 no
    H2 C16 3.4036 . 2_665 no
    H2 C17 3.0193 . 2_665 no
    H2 H1 3.3061 . 2_666 no
    H2 H7 2.7132 . 1_666 no
    H2 H8 2.8772 . 1_666 no
    H2 H9 2.3881 . 2_665 no
    H2 H16C 3.3063 . 2_565 no
    H3 O3 2.9428 . 2_566 no
    H3 O5 2.9615 . 2_666 no
    H3 C11 3.4417 . 2_666 no
    H3 H5 3.1313 . 2_666 no
    H3 H6 3.5413 . 2_666 no
    H3 H13C 2.8860 . 2_677 no
    H3 H15B 3.1317 . 1_667 no
    H3 H17 2.6475 . 2_666 no
    H4 O3 2.5018 . 2_566 no
    H4 N1 3.1154 . 2_566 no
    H4 C12 3.4658 . 2_566 no
    H4 H1 2.8965 . 2_566 no
    H4 H5 3.4550 . 2_666 no
    H4 H9 3.5172 . 1_556 no
    H4 H10 2.9367 . 1_556 no
    H4 H13C 3.5497 . 2_677 no
    H4 H17 3.3353 . 2_666 no
    H5 O3 3.5370 . 2_565 no
    H5 O5 2.7040 . . no
    H5 O5 2.8429 . 2_665 no
    H5 C6 3.1539 . 2_666 no
    H5 C7 3.3413 . 2_666 no
    H5 H3 3.1313 . 2_666 no
    H5 H4 3.4550 . 2_666 no
    H5 H17 2.8769 . . no
    H5 H17 2.7727 . 2_665 no
    H5 H18 3.4278 . . no
    H5 H18 2.4418 . 2_665 no
    H6 O3 3.5738 . 2_565 no
    H6 O5 2.0733 . . no
    H6 C19 3.4870 . 2_554 no
    H6 H3 3.5413 . 2_666 no
    H6 H12B 3.3595 . 2_666 no
    H6 H14A 2.9852 . 2_554 no
    H6 H15B 3.0796 . 2_554 no
    H6 H17 2.7998 . . no
    H6 H18 2.5496 . . no
    H7 O2 3.5098 . 2_565 no
    H7 O5 3.2029 . 1_455 no
    H7 C4 3.0931 . 1_444 no
    H7 C5 3.2491 . 1_444 no
    H7 C10 3.0983 . 1_444 no
    H7 C19 3.5754 . 2_454 no
    H7 H2 2.7132 . 1_444 no
    H7 H8 3.3791 . 2_454 no
    H7 H11A 2.7136 . 1_444 no
    H7 H13C 2.9516 . 1_444 no
    H7 H14A 3.5658 . 2_454 no
    H7 H16C 2.7801 . 2_454 no
    H7 H17 2.7717 . 1_455 no
    H7 H18 3.0174 . 1_455 no
    H8 O2 3.1894 . 1_444 no
    H8 C4 3.5614 . 1_444 no
    H8 C15 3.4404 . 2_454 no
    H8 H2 2.8772 . 1_444 no
    H8 H7 3.3791 . 2_454 no
    H8 H8 2.7580 . 2_454 no
    H9 O1 2.6230 . 1_554 no
    H9 O1 3.4596 . 2_565 no
    H9 O2 2.6002 . 2_665 no
    H9 C1 3.1313 . 1_554 no
    H9 C1 3.3502 . 2_565 no
    H9 C3 3.2617 . 2_665 no
    H9 C4 3.0509 . 2_665 no
    H9 C8 3.4940 . 2_665 no
    H9 C9 3.5961 . 1_554 no
    H9 H1 2.9731 . 1_554 no
    H9 H1 3.4140 . 2_565 no
    H9 H2 2.3881 . 2_665 no
    H9 H4 3.5172 . 1_554 no
    H10 O2 2.8992 . 2_665 no
    H10 O3 3.2467 . 2_565 no
    H10 O5 2.8202 . . no
    H10 N1 3.0018 . 2_565 no
    H10 H4 2.9367 . 1_554 no
    H10 H14A 3.0995 . 2_554 no
    H10 H18 2.5593 . . no
    H11A O3 3.5087 . 1_666 no
    H11A O4 2.7373 . 2_665 no
    H11A C12 3.3379 . 1_666 no
    H11A C13 3.3981 . 1_666 no
    H11A C14 3.0798 . 1_666 no
    H11A C19 3.0741 . 2_665 no
    H11A H7 2.7136 . 1_666 no
    H11A H12B 3.0810 . 2_777 no
    H11A H14A 3.4356 . 2_665 no
    H11A H15B 2.5934 . 2_665 no
    H12B N1 3.0093 . 2_666 no
    H12B N2 3.1500 . 2_666 no
    H12B C10 3.1944 . 2_777 no
    H12B C11 3.4557 . 2_666 no
    H12B H1 3.4139 . 2_666 no
    H12B H6 3.3595 . 2_666 no
    H12B H11A 3.0810 . 2_777 no
    H12B H12B 2.8819 . 2_777 no
    H12B H13C 3.0808 . 2_777 no
    H12B H15B 2.7976 . 1_667 no
    H12B H15B 3.4853 . 2_665 no
    H13C O3 2.8693 . 1_666 no
    H13C C6 3.4168 . 2_677 no
    H13C C12 3.2583 . 1_666 no
    H13C H3 2.8860 . 2_677 no
    H13C H4 3.5497 . 2_677 no
    H13C H7 2.9516 . 1_666 no
    H13C H12B 3.0808 . 2_777 no
    H13C H15B 3.0074 . 1_667 no
    H14A O2 3.2341 . 1_444 no
    H14A O5 2.6683 . 2_554 no
    H14A N2 3.5424 . 2_554 no
    H14A C13 3.0288 . 2_554 no
    H14A C14 3.4949 . 2_554 no
    H14A C17 3.1958 . 2_554 no
    H14A C18 2.8568 . 2_554 no
    H14A H6 2.9852 . 2_554 no
    H14A H7 3.5658 . 2_454 no
    H14A H10 3.0995 . 2_554 no
    H14A H11A 3.4356 . 2_665 no
    H14A H17 3.2070 . 2_554 no
    H14A H18 2.5780 . 2_554 no
    H15B O5 3.0892 . 2_554 no
    H15B N2 3.4220 . 2_554 no
    H15B C10 3.3329 . 1_443 no
    H15B C10 3.4241 . 2_665 no
    H15B C13 3.5976 . 2_554 no
    H15B H3 3.1317 . 1_443 no
    H15B H6 3.0796 . 2_554 no
    H15B H11A 2.5934 . 2_665 no
    H15B H12B 2.7976 . 1_443 no
    H15B H12B 3.4853 . 2_665 no
    H15B H13C 3.0074 . 1_443 no
    H15B H17 3.4492 . 2_554 no
    H15B H18 3.4212 . 2_554 no
    H16C O5 3.2344 . 2_554 no
    H16C C4 2.9199 . 2_565 no
    H16C C5 3.0378 . 2_565 no
    H16C C6 3.2428 . 2_565 no
    H16C C7 3.3992 . 2_565 no
    H16C C8 3.0929 . 2_565 no
    H16C C9 3.3280 . 2_565 no
    H16C H2 3.3063 . 2_565 no
    H16C H7 2.7801 . 2_454 no
    H16C H17 3.3865 . 2_554 no
    H16C H18 3.2768 . 2_554 no
    H17 O2 3.1820 . 2_665 no
    H17 O3 1.9860 . 1_655 no
    H17 C6 3.3703 . 2_666 no
    H17 C11 3.4096 . 2_665 no
    H17 C12 2.9300 . 1_655 no
    H17 C13 3.3762 . 1_655 no
    H17 C14 3.2493 . 1_655 no
    H17 C19 3.5419 . 2_554 no
    H17 H3 2.6475 . 2_666 no
    H17 H4 3.3353 . 2_666 no
    H17 H5 2.8769 . . no
    H17 H5 2.7727 . 2_665 no
    H17 H6 2.7998 . . no
    H17 H7 2.7717 . 1_655 no
    H17 H14A 3.2070 . 2_554 no
    H17 H15B 3.4492 . 2_554 no
    H17 H16C 3.3865 . 2_554 no
    H18 O2 1.9585 . 2_665 no
    H18 O3 3.1614 . 1_655 no
    H18 N2 3.4279 . . no
    H18 C2 3.4662 . 2_665 no
    H18 C3 2.9714 . 2_665 no
    H18 C11 3.0847 . 2_665 no
    H18 C14 3.3794 . 1_655 no
    H18 C18 3.1229 . . no
    H18 C19 3.2485 . 2_554 no
    H18 H5 3.4278 . . no
    H18 H5 2.4418 . 2_665 no
    H18 H6 2.5496 . . no
    H18 H7 3.0174 . 1_655 no
    H18 H10 2.5593 . . no
    H18 H14A 2.5780 . 2_554 no
    H18 H15B 3.4212 . 2_554 no
    H18 H16C 3.2768 . 2_554 no
loop_
    _geom_angle_atom_site_label_1
    _geom_angle_atom_site_label_2
    _geom_angle_atom_site_label_3
    _geom_angle_site_symmetry_1
    _geom_angle_site_symmetry_2
    _geom_angle_site_symmetry_3
    _geom_angle
    _geom_angle_publ_flag
    C1 O1 C9 . . . 118.30(11) no
    C16 O4 C19 . . . 116.81(11) no
    N2 N1 C11 . . . 115.03(10) no
    N1 N2 C12 . . . 119.09(10) no
    O1 C1 C2 . . . 125.30(9) no
    C1 C2 C3 . . . 119.92(10) no
    C1 C2 C11 . . . 119.51(9) no
    C3 C2 C11 . . . 120.57(11) no
    O2 C3 C2 . . . 123.39(10) no
    O2 C3 C8 . . . 122.09(9) no
    C2 C3 C8 . . . 114.51(11) no
    C5 C4 C8 . . . 121.30(12) no
    C4 C5 C6 . . . 118.44(10) no
    C4 C5 C10 . . . 121.41(12) no
    C6 C5 C10 . . . 120.13(11) no
    C5 C6 C7 . . . 121.88(11) no
    C6 C7 C9 . . . 118.07(12) no
    C3 C8 C4 . . . 121.97(11) no
    C3 C8 C9 . . . 120.11(9) no
    C4 C8 C9 . . . 117.92(11) no
    O1 C9 C7 . . . 115.96(11) no
    O1 C9 C8 . . . 121.73(10) no
    C7 C9 C8 . . . 122.31(9) no
    N1 C11 C2 . . . 118.58(11) no
    O3 C12 N2 . . . 122.85(11) no
    O3 C12 C13 . . . 122.70(10) no
    N2 C12 C13 . . . 114.45(10) no
    C12 C13 C14 . . . 119.21(12) no
    C12 C13 C18 . . . 121.95(9) no
    C14 C13 C18 . . . 118.82(11) no
    C13 C14 C15 . . . 121.34(13) no
    C14 C15 C16 . . . 118.89(10) no
    O4 C16 C15 . . . 124.87(9) no
    O4 C16 C17 . . . 114.91(12) no
    C15 C16 C17 . . . 120.21(11) no
    C16 C17 C18 . . . 120.28(13) no
    C13 C18 C17 . . . 120.42(9) no
    H17 O5 H18 . . . 104.049 no
    N1 N2 H6 . . . 120.456 no
    C12 N2 H6 . . . 120.455 no
    O1 C1 H1 . . . 117.348 no
    C2 C1 H1 . . . 117.351 no
    C5 C4 H2 . . . 119.347 no
    C8 C4 H2 . . . 119.353 no
    C5 C6 H3 . . . 119.062 no
    C7 C6 H3 . . . 119.061 no
    C6 C7 H4 . . . 120.966 no
    C9 C7 H4 . . . 120.967 no
    C5 C10 H11A . . . 109.468 no
    C5 C10 H12B . . . 109.473 no
    C5 C10 H13C . . . 109.474 no
    H11A C10 H12B . . . 109.466 no
    H11A C10 H13C . . . 109.475 no
    H12B C10 H13C . . . 109.472 no
    N1 C11 H5 . . . 120.708 no
    C2 C11 H5 . . . 120.713 no
    C13 C14 H7 . . . 119.332 no
    C15 C14 H7 . . . 119.329 no
    C14 C15 H8 . . . 120.561 no
    C16 C15 H8 . . . 120.551 no
    C16 C17 H9 . . . 119.859 no
    C18 C17 H9 . . . 119.864 no
    C13 C18 H10 . . . 119.788 no
    C17 C18 H10 . . . 119.793 no
    O4 C19 H14A . . . 109.469 no
    O4 C19 H15B . . . 109.476 no
    O4 C19 H16C . . . 109.470 no
    H14A C19 H15B . . . 109.472 no
    H14A C19 H16C . . . 109.471 no
    H15B C19 H16C . . . 109.469 no
loop_
    _geom_torsion_atom_site_label_1
    _geom_torsion_atom_site_label_2
    _geom_torsion_atom_site_label_3
    _geom_torsion_atom_site_label_4
    _geom_torsion_site_symmetry_1
    _geom_torsion_site_symmetry_2
    _geom_torsion_site_symmetry_3
    _geom_torsion_site_symmetry_4
    _geom_torsion
    _geom_torsion_publ_flag
    C1 O1 C9 C7 . . . . -178.27(10) no
    C1 O1 C9 C8 . . . . 1.07(17) no
    C9 O1 C1 C2 . . . . -2.91(18) no
    C9 O1 C1 H1 . . . . 177.1 no
    C16 O4 C19 H14A . . . . -54.8 no
    C16 O4 C19 H15B . . . . -174.8 no
    C16 O4 C19 H16C . . . . 65.2 no
    C19 O4 C16 C15 . . . . -3.73(17) no
    C19 O4 C16 C17 . . . . 177.18(10) no
    N2 N1 C11 C2 . . . . -178.93(10) no
    N2 N1 C11 H5 . . . . 1.1 no
    C11 N1 N2 C12 . . . . -169.22(11) no
    C11 N1 N2 H6 . . . . 10.8 no
    N1 N2 C12 O3 . . . . -4.41(19) no
    N1 N2 C12 C13 . . . . 175.96(10) no
    H6 N2 C12 O3 . . . . 175.6 no
    H6 N2 C12 C13 . . . . -4.0 no
    O1 C1 C2 C3 . . . . 1.3(2) no
    O1 C1 C2 C11 . . . . -177.80(11) no
    H1 C1 C2 C3 . . . . -178.7 no
    H1 C1 C2 C11 . . . . 2.2 no
    C1 C2 C3 O2 . . . . -178.28(12) no
    C1 C2 C3 C8 . . . . 1.82(17) no
    C1 C2 C11 N1 . . . . 21.42(18) no
    C1 C2 C11 H5 . . . . -158.6 no
    C3 C2 C11 N1 . . . . -157.72(11) no
    C3 C2 C11 H5 . . . . 22.3 no
    C11 C2 C3 O2 . . . . 0.86(18) no
    C11 C2 C3 C8 . . . . -179.04(10) no
    O2 C3 C8 C4 . . . . -4.21(19) no
    O2 C3 C8 C9 . . . . 176.67(11) no
    C2 C3 C8 C4 . . . . 175.68(10) no
    C2 C3 C8 C9 . . . . -3.43(16) no
    C5 C4 C8 C3 . . . . -178.65(11) no
    C5 C4 C8 C9 . . . . 0.48(18) no
    C8 C4 C5 C6 . . . . -2.74(18) no
    C8 C4 C5 C10 . . . . 175.85(10) no
    H2 C4 C5 C6 . . . . 177.3 no
    H2 C4 C5 C10 . . . . -4.1 no
    H2 C4 C8 C3 . . . . 1.3 no
    H2 C4 C8 C9 . . . . -179.5 no
    C4 C5 C6 C7 . . . . 2.42(19) no
    C4 C5 C6 H3 . . . . -177.6 no
    C4 C5 C10 H11A . . . .  0.0 no
    C4 C5 C10 H12B . . . . -120.0 no
    C4 C5 C10 H13C . . . . 120.0 no
    C6 C5 C10 H11A . . . . 178.6 no
    C6 C5 C10 H12B . . . . 58.6 no
    C6 C5 C10 H13C . . . . -61.4 no
    C10 C5 C6 C7 . . . . -176.19(11) no
    C10 C5 C6 H3 . . . . 3.8 no
    C5 C6 C7 C9 . . . . 0.2(2) no
    C5 C6 C7 H4 . . . . -179.8 no
    H3 C6 C7 C9 . . . . -179.8 no
    H3 C6 C7 H4 . . . . 0.2 no
    C6 C7 C9 O1 . . . . 176.77(11) no
    C6 C7 C9 C8 . . . . -2.58(19) no
    H4 C7 C9 O1 . . . . -3.2 no
    H4 C7 C9 C8 . . . . 177.4 no
    C3 C8 C9 O1 . . . . 2.10(18) no
    C3 C8 C9 C7 . . . . -178.59(10) no
    C4 C8 C9 O1 . . . . -177.05(10) no
    C4 C8 C9 C7 . . . . 2.26(18) no
    O3 C12 C13 C14 . . . . -30.86(18) no
    O3 C12 C13 C18 . . . . 147.39(12) no
    N2 C12 C13 C14 . . . . 148.77(11) no
    N2 C12 C13 C18 . . . . -32.97(17) no
    C12 C13 C14 C15 . . . . -179.76(11) no
    C12 C13 C14 H7 . . . . 0.2 no
    C12 C13 C18 C17 . . . . -178.28(10) no
    C12 C13 C18 H10 . . . . 1.7 no
    C14 C13 C18 C17 . . . . -0.02(18) no
    C14 C13 C18 H10 . . . . 180.0 no
    C18 C13 C14 C15 . . . . 1.93(19) no
    C18 C13 C14 H7 . . . . -178.1 no
    C13 C14 C15 C16 . . . . -2.29(19) no
    C13 C14 C15 H8 . . . . 177.7 no
    H7 C14 C15 C16 . . . . 177.7 no
    H7 C14 C15 H8 . . . . -2.3 no
    C14 C15 C16 O4 . . . . -178.30(11) no
    C14 C15 C16 C17 . . . . 0.75(19) no
    H8 C15 C16 O4 . . . . 1.7 no
    H8 C15 C16 C17 . . . . -179.3 no
    O4 C16 C17 C18 . . . . -179.74(10) no
    O4 C16 C17 H9 . . . . 0.3 no
    C15 C16 C17 C18 . . . . 1.12(19) no
    C15 C16 C17 H9 . . . . -178.9 no
    C16 C17 C18 C13 . . . . -1.49(19) no
    C16 C17 C18 H10 . . . . 178.5 no
    H9 C17 C18 C13 . . . . 178.5 no
    H9 C17 C18 H10 . . . . -1.5 no
loop_
    _geom_hbond_atom_site_label_D
    _geom_hbond_atom_site_label_H
    _geom_hbond_atom_site_label_A
    _geom_hbond_site_symmetry_D
    _geom_hbond_site_symmetry_H
    _geom_hbond_site_symmetry_A
    _geom_hbond_distance_DH
    _geom_hbond_distance_HA
    _geom_hbond_distance_DA
    _geom_hbond_angle_DHA
    _geom_hbond_publ_flag
    O5 H17 O3 . . 1_655 0.861 1.986 2.8465(13) 178 yes
    O5 H18 O2 . . 2_665 0.871 1.958 2.8274(16) 176 yes
    N2 H6 O5 . . . 0.880 2.073 2.9341(14) 166 yes
_iucr_refine_instructions_details
;
TITL (E)-4-Methoxy-N'-((6-methyl-4-oxo-4H-chromen-3-yl)methylene)benzohydrazide
CELL  0.71069 7.62280 10.80890 11.25960 116.339 94.258 96.190
ZERR  2 0.00130 0.00260 0.00200 0.014 0.014 0.016
LATT 1
SFAC C H N O
UNIT 38 36 4 10
SHEL 99999.000000 0.000000
L.S. 20
FMAP 2
PLAN -25
WPDB -2
HTAB
BOND $H
CONF
LIST 4
TEMP -173.0
ACTA
SIZE 0.480 0.350 0.130
WGHT    0.056400    0.269200
FVAR       0.60624
O1    4    0.202070    0.535712    0.537114    11.00000    0.01485    0.02195 =
         0.01325    0.00791    0.00106   -0.00234
O2    4    0.557492    0.686561    0.359444    11.00000    0.01545    0.02647 =
         0.01472    0.01048    0.00155   -0.00207
O3    4   -0.211384    0.301603   -0.021588    11.00000    0.01307    0.03134 =
         0.01587    0.00989    0.00220    0.00081
O4    4   -0.101981    0.112875   -0.631431    11.00000    0.02236    0.02516 =
         0.01135    0.00595    0.00111    0.00135
O5    4    0.433473    0.313442   -0.108860    11.00000    0.01463    0.03485 =
         0.01653    0.01294    0.00248    0.00218
H17   2    0.540786    0.311612   -0.080636    11.00000    0.04116
H18   2    0.441859    0.315834   -0.184529    11.00000    0.04412
N1    3    0.110128    0.405328    0.132321    11.00000    0.01646    0.01636 =
         0.01102    0.00501    0.00090    0.00299
N2    3    0.090493    0.347374   -0.005330    11.00000    0.01253    0.01908 =
         0.01011    0.00470    0.00107    0.00120
AFIX  43
H6    2    0.184552    0.340200   -0.047408    11.00000   -1.20000
AFIX   0
C1    1    0.189567    0.484247    0.403523    11.00000    0.01352    0.01813 =
         0.01277    0.00583    0.00001    0.00123
AFIX  43
H1    2    0.094315    0.410770    0.351074    11.00000   -1.20000
AFIX   0
C2    1    0.301319    0.528465    0.337845    11.00000    0.01232    0.01531 =
         0.01262    0.00545    0.00018    0.00313
C3    1    0.452407    0.638842    0.412704    11.00000    0.01091    0.01641 =
         0.01310    0.00675    0.00134    0.00360
C4    1    0.615959    0.789396    0.645254    11.00000    0.01488    0.01532 =
         0.01390    0.00654    0.00214    0.00180
AFIX  43
H2    2    0.703634    0.826646    0.609086    11.00000   -1.20000
AFIX   0
C5    1    0.633336    0.834144    0.782141    11.00000    0.01767    0.01488 =
         0.01394    0.00499   -0.00021    0.00282
C6    1    0.497951    0.782222    0.834354    11.00000    0.02279    0.01922 =
         0.01094    0.00601    0.00231    0.00473
AFIX  43
H3    2    0.506372    0.815023    0.928376    11.00000   -1.20000
AFIX   0
C7    1    0.353336    0.685005    0.752782    11.00000    0.01851    0.02178 =
         0.01491    0.00979    0.00493    0.00390
AFIX  43
H4    2    0.262818    0.651086    0.789411    11.00000   -1.20000
AFIX   0
C8    1    0.470789    0.689727    0.558670    11.00000    0.01350    0.01481 =
         0.01220    0.00624    0.00147    0.00373
C9    1    0.344008    0.638015    0.614942    11.00000    0.01283    0.01679 =
         0.01400    0.00670    0.00095    0.00253
C10   1    0.794552    0.933370    0.873927    11.00000    0.02462    0.02270 =
         0.01433    0.00611   -0.00305   -0.00327
AFIX 137
H11A  2    0.876267    0.957062    0.821262    11.00000   -1.20000
H12B  2    0.855059    0.888826    0.920804    11.00000   -1.20000
H13C  2    0.757143    1.018734    0.939387    11.00000   -1.20000
AFIX   0
C11   1    0.268010    0.466111    0.191389    11.00000    0.01341    0.01490 =
         0.01336    0.00593    0.00151    0.00215
AFIX  43
H5    2    0.361374    0.470659    0.141381    11.00000   -1.20000
AFIX   0
C12   1   -0.076291    0.301434   -0.075208    11.00000    0.01377    0.01404 =
         0.01487    0.00628    0.00087    0.00111
C13   1   -0.082086    0.249998   -0.222190    11.00000    0.01286    0.01501 =
         0.01332    0.00594    0.00115    0.00329
C14   1   -0.217829    0.143535   -0.308582    11.00000    0.01459    0.01814 =
         0.01635    0.00817    0.00149    0.00008
AFIX  43
H7    2   -0.304842    0.105623   -0.272469    11.00000   -1.20000
AFIX   0
C15   1   -0.228548    0.091511   -0.446964    11.00000    0.01577    0.01643 =
         0.01616    0.00514   -0.00139    0.00015
AFIX  43
H8    2   -0.319196    0.016609   -0.504947    11.00000   -1.20000
AFIX   0
C16   1   -0.104041    0.151246   -0.498785    11.00000    0.01708    0.01680 =
         0.01185    0.00549    0.00118    0.00613
C17   1    0.030249    0.260400   -0.412822    11.00000    0.01446    0.01774 =
         0.01758    0.00951    0.00342    0.00305
AFIX  43
H9    2    0.113479    0.301862   -0.448601    11.00000   -1.20000
AFIX   0
C18   1    0.042342    0.308069   -0.276409    11.00000    0.01275    0.01442 =
         0.01509    0.00619    0.00001    0.00107
AFIX  43
H10   2    0.135616    0.380753   -0.218773    11.00000   -1.20000
AFIX   0
C19   1   -0.232054   -0.002851   -0.723461    11.00000    0.02304    0.02512 =
         0.01240    0.00219   -0.00212    0.00347
AFIX 137
H14A  2   -0.222874   -0.083764   -0.706909    11.00000   -1.20000
H15B  2   -0.210796   -0.026231   -0.815259    11.00000   -1.20000
H16C  2   -0.351494    0.022257   -0.711184    11.00000   -1.20000
HKLF 4
REM  (E)-4-Methoxy-N'-((6-methyl-4-oxo-4H-chromen-3-yl)methylene)benzohydrazide
REM R1 =  0.0359 for   3219 Fo > 4sig(Fo)  and  0.0440 for all   3748 data
REM    245 parameters refined using      0 restraints
END
WGHT      0.0564      0.2692
REM Highest difference peak  0.275,  deepest hole -0.272,  1-sigma level  0.060
Q1    1   0.3735  0.5866  0.3741  11.00000  0.05    0.28
Q2    1   0.4566  0.6753  0.4978  11.00000  0.05    0.27
Q3    1  -0.0792  0.2674 -0.1573  11.00000  0.05    0.25
Q4    1   0.3462  0.6573  0.6858  11.00000  0.05    0.24
Q5    1   0.2890  0.4998  0.2732  11.00000  0.05    0.24
Q6    1   0.7058  0.8831  0.8195  11.00000  0.05    0.23
Q7    1   0.6198  0.8101  0.7172  11.00000  0.05    0.22
Q8    1   0.5479  0.7277  0.5990  11.00000  0.05    0.22
Q9    1  -0.0247  0.2873 -0.2499  11.00000  0.05    0.21
Q10   1   0.4036  0.6661  0.5843  11.00000  0.05    0.20
Q11   1  -0.1423  0.2072 -0.2650  11.00000  0.05    0.20
Q12   1  -0.1481  0.1018 -0.4775  11.00000  0.05    0.20
Q13   1  -0.0545  0.2154 -0.4556  11.00000  0.05    0.19
Q14   1  -0.2417  0.1427 -0.3789  11.00000  0.05    0.19
Q15   1   0.0050  0.3049 -0.3455  11.00000  0.05    0.19
Q16   1   0.5665  0.7920  0.8050  11.00000  0.05    0.18
Q17   1   0.2756  0.4763  0.3682  11.00000  0.05    0.17
Q18   1   0.2441  0.5224  0.3748  11.00000  0.05    0.17
Q19   1   0.0440  0.2579 -0.3525  11.00000  0.05    0.16
Q20   1   0.4006  0.7614  0.7944  11.00000  0.05    0.15
Q21   1   0.0044  0.3387 -0.0401  11.00000  0.05    0.15
Q22   1   0.4404  0.7138  0.7867  11.00000  0.05    0.14
Q23   1   0.0076  0.5843  0.3593  11.00000  0.05    0.14
Q24   1   0.4767  0.7825  0.3629  11.00000  0.05    0.13
Q25   1  -0.1725  0.2315 -0.6213  11.00000  0.05    0.13
;
