# Supplementary material for: (E)-4-Meth­oxy-N′-[(6-methyl-4-oxo-4H-chromen-3-yl)methyl­idene]benzo­hydrazide monohydrate
Source: Acta Crystallogr Sect E Struct Rep Online. 2014 Jun 18;70(Pt 7):o784. doi: 10.1107/S1600536814013713 (PMC4120634; doi:10.1107/S1600536814013713)
Supplement: Supplementary file 2 [file e-70-0o784-Isup2.hkl]

# 
# h,k,l, Fc-squared, Fo-squared, sigma(Fo-squared) and status flag 
# 
data_I
_shelx_title ' (E)-4-Methoxy-N'-((6-methyl-4-oxo-4H-chromen-3-yl)methylene)' 
_shelx_refln_list_code          4 
_shelx_F_calc_maximum      193.23 
_exptl_crystal_F_000       372.00 
_reflns_d_resolution_high  0.7699 
 
loop_ 
 _symmetry_equiv_pos_as_xyz 
 'x, y, z' 
 '-x, -y, -z' 
 
_cell_length_a     7.6228 
_cell_length_b    10.8089 
_cell_length_c    11.2596 
_cell_angle_alpha 116.339 
_cell_angle_beta   94.258 
_cell_angle_gamma  96.190 
 
_shelx_F_squared_multiplier     1.000 
 
loop_ 
 _refln_index_h 
 _refln_index_k 
 _refln_index_l 
 _refln_F_squared_calc 
 _refln_F_squared_meas 
 _refln_F_squared_sigma 
 _refln_observed_status 
   1   0   0       64.23       58.69      0.93 o 
   2   0   0       68.89       55.74      0.67 o 
   3   0   0     1115.10     1073.04     15.75 o 
   4   0   0        1.28        1.51      0.33 o 
   5   0   0        0.06        0.14      0.57 o 
   6   0   0      342.94      334.40      3.92 o 
   7   0   0      599.45      608.36      8.22 o 
   8   0   0       44.99       47.13      2.18 o 
   9   0   0      247.65      246.30      4.65 o 
  -9   1   0       26.60       25.41      1.96 o 
  -8   1   0     1163.93     1142.29     17.22 o 
  -7   1   0       39.24       40.27      1.77 o 
  -6   1   0       24.54       20.81      1.25 o 
  -5   1   0       68.32       77.74      2.05 o 
  -4   1   0       19.16       17.39      1.59 o 
  -3   1   0      727.05      680.34     25.01 o 
  -2   1   0     1277.22     1258.63     29.71 o 
  -1   1   0       63.52       65.49      1.06 o 
   1   1   0     1064.92     1052.28      6.12 o 
   2   1   0      100.03      117.96      2.22 o 
   3   1   0      676.72      725.43      5.64 o 
   4   1   0       36.55       28.36      0.78 o 
   5   1   0        0.20        0.19      1.03 o 
   6   1   0       12.06       11.48      1.06 o 
   7   1   0       58.46       55.53      2.04 o 
   8   1   0       63.89       66.55      2.42 o 
   9   1   0        5.30        4.84      1.17 o 
  -9   2   0       40.43       33.77      2.20 o 
  -8   2   0        1.17        0.38      1.28 o 
  -7   2   0      461.42      472.95      5.12 o 
  -6   2   0      388.66      380.52      4.14 o 
  -5   2   0      123.57      119.34      3.51 o 
  -4   2   0        7.20        7.22      0.42 o 
  -3   2   0     1294.02     1245.06     24.34 o 
  -2   2   0    19147.18    16181.62    304.79 o 
  -1   2   0      252.07      247.96      3.40 o 
   0   2   0     1836.34     1789.94     16.46 o 
   1   2   0      774.19      742.74      5.61 o 
   2   2   0      906.06      887.34      5.69 o 
   3   2   0      295.74      273.33      4.67 o 
   4   2   0      252.85      260.88      2.07 o 
   5   2   0      371.15      372.33      3.86 o 
   6   2   0       88.71       87.23      2.23 o 
   7   2   0       61.41       63.72      2.23 o 
   8   2   0        2.42        1.52      1.33 o 
   9   2   0       22.36       26.64      2.07 o 
  -9   3   0       42.98       42.42      2.39 o 
  -8   3   0      236.82      237.07      4.11 o 
  -7   3   0       28.90       30.23      1.52 o 
  -6   3   0      142.95      134.49      2.56 o 
  -5   3   0       16.67       12.51      0.72 o 
  -4   3   0       64.42       71.78      1.12 o 
  -3   3   0       49.59       46.01      0.94 o 
  -2   3   0     3999.28     3918.96     12.16 o 
  -1   3   0      343.04      366.11      4.45 o 
   0   3   0     1241.91     1157.59      6.01 o 
   1   3   0       96.68       87.72      0.94 o 
   2   3   0      174.04      187.94      2.12 o 
   3   3   0        1.75        1.97      1.29 o 
   4   3   0        0.00        4.17      0.42 o 
   5   3   0       23.67       20.38      1.25 o 
   6   3   0       21.61       18.28      1.31 o 
   7   3   0       27.51       25.28      1.69 o 
   8   3   0       22.34       21.28      1.88 o 
   9   3   0      196.09      216.47      4.65 o 
  -9   4   0      538.67      538.25      6.72 o 
  -8   4   0        9.70        7.73      1.06 o 
  -7   4   0       79.31       81.19      2.26 o 
  -6   4   0        2.31        4.35      0.68 o 
  -5   4   0      717.46      727.35     10.75 o 
  -4   4   0      156.25      167.40      1.71 o 
  -3   4   0      120.71      111.30      1.31 o 
  -2   4   0        2.39        4.22      1.05 o 
  -1   4   0      209.16      213.25      3.93 o 
   0   4   0        1.46       -0.17      0.71 o 
   1   4   0       41.00       53.70      0.87 o 
   2   4   0      304.66      321.27      6.15 o 
   3   4   0        0.53        0.12      0.52 o 
   4   4   0      909.79      924.84     14.38 o 
   5   4   0        0.68        0.33      0.87 o 
   6   4   0       94.52       94.12      2.48 o 
   7   4   0       67.12       62.31      2.42 o 
   8   4   0      123.26      145.65      3.65 o 
  -9   5   0       13.66       14.50      1.31 o 
  -8   5   0      195.78      204.88      3.97 o 
  -7   5   0       11.75       12.08      0.98 o 
  -6   5   0       55.00       55.94      1.90 o 
  -5   5   0       66.77       60.08      1.80 o 
  -4   5   0      199.31      225.12      2.95 o 
  -3   5   0       24.95       22.10      1.50 o 
  -2   5   0        9.41       10.53      0.59 o 
  -1   5   0        0.13        0.30      0.36 o 
   0   5   0     2176.92     2187.99     10.83 o 
   1   5   0      201.11      228.33      2.14 o 
   2   5   0        2.42        4.02      0.43 o 
   3   5   0      208.32      204.16      2.88 o 
   4   5   0       62.61       70.69      1.93 o 
   5   5   0       48.64       45.60      1.82 o 
   6   5   0       19.44       19.26      1.58 o 
   7   5   0        1.71        1.39      1.33 o 
   8   5   0      243.60      277.48      5.12 o 
  -9   6   0       24.91       24.41      1.96 o 
  -8   6   0      368.10      373.91      5.41 o 
  -7   6   0      168.58      171.55      3.46 o 
  -6   6   0       52.50       57.63      1.99 o 
  -5   6   0        1.94        2.04      0.65 o 
  -4   6   0        1.66        2.91      0.63 o 
  -3   6   0       11.08        9.82      0.95 o 
  -2   6   0      412.02      399.97      3.72 o 
  -1   6   0        0.40        0.26      0.37 o 
   0   6   0      905.35      918.21     10.01 o 
   1   6   0     1660.61     1760.61     11.09 o 
   2   6   0      543.27      569.76      8.29 o 
   3   6   0       10.44        9.74      0.76 o 
   4   6   0        2.48        3.13      0.65 o 
   5   6   0       78.02       78.25      2.37 o 
   6   6   0       55.80       53.85      2.29 o 
   7   6   0       47.27       57.49      2.50 o 
  -8   7   0        7.25        7.26      1.17 o 
  -7   7   0       41.21       39.32      2.04 o 
  -6   7   0      102.47      107.58      2.72 o 
  -5   7   0       76.94       79.89      2.23 o 
  -4   7   0        6.16        6.39      0.73 o 
  -3   7   0      112.75      110.44      2.34 o 
  -2   7   0        9.36        8.65      0.68 o 
  -1   7   0      278.61      299.80      2.47 o 
   0   7   0       19.05       18.55      0.82 o 
   1   7   0       72.20       87.12      2.07 o 
   2   7   0       33.68       37.79      1.63 o 
   3   7   0       74.02       70.01      2.12 o 
   4   7   0        8.48        9.09      0.93 o 
   5   7   0       51.66       49.66      2.10 o 
   6   7   0       23.46       34.61      2.18 o 
   7   7   0       24.96       28.35      2.18 o 
  -8   8   0        2.14        4.44      1.12 o 
  -7   8   0       44.48       43.64      2.23 o 
  -6   8   0        5.77        4.71      0.95 o 
  -5   8   0       96.72      102.52      2.69 o 
  -4   8   0        0.05       -0.05      0.90 o 
  -3   8   0        4.30        3.81      0.79 o 
  -2   8   0       98.86      106.82      2.37 o 
  -1   8   0      278.09      277.86      3.65 o 
   0   8   0       56.67       51.99      1.26 o 
   1   8   0      114.30      121.76      2.61 o 
   2   8   0        1.02        3.05      0.73 o 
   3   8   0        3.56        1.52      1.22 o 
   4   8   0       13.54       14.77      1.41 o 
   5   8   0       13.93       17.52      1.25 o 
   6   8   0        1.37       -1.44      1.44 o 
  -7   9   0        4.67        2.75      1.22 o 
  -6   9   0        2.95        1.17      0.98 o 
  -5   9   0       12.60       12.87      1.01 o 
  -4   9   0       31.55       33.09      1.80 o 
  -3   9   0      187.18      190.60      3.43 o 
  -2   9   0       40.56       39.92      1.77 o 
  -1   9   0      167.12      176.56      3.24 o 
   0   9   0       58.93       57.92      2.39 o 
   1   9   0        0.74        0.63      1.12 o 
   2   9   0        0.69        1.25      1.20 o 
   3   9   0       44.58       43.86      2.26 o 
   4   9   0        0.40       -0.35      1.33 o 
   5   9   0       10.68       10.50      1.22 o 
  -7  10   0        0.09       -1.06      1.63 o 
  -6  10   0       28.66       27.45      2.07 o 
  -5  10   0       35.61       32.11      2.07 o 
  -4  10   0        0.20        0.79      1.20 o 
  -3  10   0        3.60        6.45      0.93 o 
  -2  10   0        0.85        1.28      1.22 o 
  -1  10   0       20.66       23.21      1.74 o 
   0  10   0       29.13       30.64      2.35 o 
   1  10   0       10.90       12.76      1.09 o 
   2  10   0       46.06       46.99      2.29 o 
   3  10   0       55.37       56.27      2.42 o 
   4  10   0        8.65        8.71      1.25 o 
  -6  11   0        1.48        2.91      1.06 o 
  -5  11   0       10.52        8.08      1.33 o 
  -4  11   0        2.79        1.22      1.41 o 
  -3  11   0       51.47       44.46      2.29 o 
  -2  11   0      119.20      121.73      3.27 o 
  -1  11   0        2.36        1.58      1.36 o 
   0  11   0       12.55       13.31      0.85 o 
   1  11   0       15.79       17.63      1.25 o 
   2  11   0       56.51       53.22      2.39 o 
   3  11   0       16.82       15.10      1.39 o 
  -4  12   0        4.02        4.00      1.20 o 
  -3  12   0        1.83        1.50      1.31 o 
  -2  12   0        7.31        5.93      0.95 o 
  -1  12   0       22.08       21.58      1.36 o 
   0  12   0        2.98        3.27      0.72 o 
   1  12   0       40.51       41.66      2.31 o 
  -2 -12   1       26.05       30.01      2.04 o 
  -1 -12   1        3.42        1.71      1.33 o 
   0 -12   1        1.62        2.09      1.80 o 
   1 -12   1        0.43        1.41      1.20 o 
   2 -12   1        3.73        5.71      0.87 o 
   3 -12   1        0.04       -0.90      1.22 o 
   4 -12   1       61.22       57.66      2.67 o 
   5 -12   1        3.79        1.39      1.77 o 
  -3 -11   1        6.45        4.68      1.28 o 
  -2 -11   1        0.15       -0.52      1.44 o 
  -1 -11   1       20.30       27.13      1.93 o 
   0 -11   1        9.06        6.67      0.74 o 
   1 -11   1        4.61        4.19      0.98 o 
   2 -11   1       67.21       63.07      2.45 o 
   3 -11   1      120.12      114.52      3.16 o 
   4 -11   1        0.96        1.69      0.93 o 
   5 -11   1       52.78       53.19      2.53 o 
   6 -11   1        8.79        9.17      1.20 o 
  -5 -10   1      152.17      175.88      4.24 o 
  -4 -10   1        8.28        8.98      1.14 o 
  -3 -10   1       16.50       20.54      1.66 o 
  -2 -10   1        3.44        4.54      0.95 o 
  -1 -10   1        3.81        2.56      0.93 o 
   0 -10   1        4.40        5.11      0.65 o 
   1 -10   1       10.37       11.35      0.95 o 
   2 -10   1       90.92       97.41      2.72 o 
   3 -10   1       38.12       36.76      1.85 o 
   4 -10   1        6.06        7.35      1.01 o 
   5 -10   1        0.01       -0.41      1.25 o 
   6 -10   1        1.70        1.33      1.01 o 
   7 -10   1        2.26        0.38      1.47 o 
  -6  -9   1        2.61        2.12      1.63 o 
  -5  -9   1        0.04        0.27      1.44 o 
  -4  -9   1        8.33        8.11      1.06 o 
  -3  -9   1        9.65        5.77      1.17 o 
  -2  -9   1        1.98        3.10      0.82 o 
  -1  -9   1      314.20      315.81      4.19 o 
   0  -9   1       28.69       32.19      1.14 o 
   1  -9   1      400.00      403.59      4.63 o 
   2  -9   1       67.68       62.88      2.04 o 
   3  -9   1       64.23       62.47      2.12 o 
   4  -9   1       30.52       31.48      1.74 o 
   5  -9   1        0.04       -1.28      1.28 o 
   6  -9   1        3.19        4.49      0.93 o 
   7  -9   1        7.57        7.37      1.20 o 
   8  -9   1      231.23      238.16      4.84 o 
  -6  -8   1        0.90       -1.52      1.52 o 
  -5  -8   1       29.43       31.21      2.01 o 
  -4  -8   1       55.40       56.46      2.23 o 
  -3  -8   1       43.53       40.00      1.77 o 
  -2  -8   1       23.75       25.33      1.47 o 
  -1  -8   1        8.07        8.73      0.76 o 
   0  -8   1      507.53      517.98      4.83 o 
   1  -8   1      321.09      338.34      3.89 o 
   2  -8   1       40.56       33.49      1.50 o 
   3  -8   1        0.38        1.28      0.68 o 
   4  -8   1        8.23        6.45      0.82 o 
   5  -8   1      511.25      518.41      7.75 o 
   6  -8   1        4.56        4.90      0.95 o 
   7  -8   1        4.75        5.47      1.01 o 
   8  -8   1       32.80       31.48      2.10 o 
  -7  -7   1      197.57      233.43      4.60 o 
  -6  -7   1       15.10       23.29      1.74 o 
  -5  -7   1       15.62       14.56      1.06 o 
  -4  -7   1       20.60       22.80      1.52 o 
  -3  -7   1       53.26       57.00      1.88 o 
  -2  -7   1       71.50       64.87      1.90 o 
  -1  -7   1      176.92      183.86      2.19 o 
   0  -7   1        6.41       10.10      1.47 o 
   1  -7   1       34.30       36.15      0.99 o 
   2  -7   1      777.38      793.29      7.78 o 
   3  -7   1      104.43      101.24      2.20 o 
   4  -7   1       36.70       38.09      1.55 o 
   5  -7   1      570.31      592.31      7.81 o 
   6  -7   1       22.67       22.42      1.61 o 
   7  -7   1        0.07        0.90      1.17 o 
   8  -7   1       70.49       65.44      2.53 o 
   9  -7   1        2.25        0.82      1.74 o 
  -8  -6   1       40.06       47.56      2.61 o 
  -7  -6   1       43.31       48.19      2.31 o 
  -6  -6   1       44.01       48.21      2.10 o 
  -5  -6   1        2.09        0.38      0.98 o 
  -4  -6   1        8.05        5.82      0.73 o 
  -3  -6   1        1.70        1.90      0.65 o 
  -2  -6   1       10.39       12.70      0.75 o 
  -1  -6   1       20.08       10.01      1.17 o 
   0  -6   1      174.05      174.66      1.68 o 
   1  -6   1       57.13       60.13      1.06 o 
   2  -6   1      277.92      269.40      2.45 o 
   3  -6   1      600.55      647.54      6.81 o 
   4  -6   1       26.63       29.06      1.36 o 
   5  -6   1      201.99      220.99      3.27 o 
   6  -6   1        6.55        5.77      0.73 o 
   7  -6   1        0.21        0.93      0.79 o 
   8  -6   1       99.24       97.82      2.99 o 
   9  -6   1       12.94       13.17      1.28 o 
  -8  -5   1       12.49       20.35      1.80 o 
  -7  -5   1        6.48        6.64      1.03 o 
  -6  -5   1       37.40       39.51      1.82 o 
  -5  -5   1       10.94       12.30      1.12 o 
  -4  -5   1      522.54      539.50      6.80 o 
  -3  -5   1      729.65      728.53      7.24 o 
  -2  -5   1        3.99        8.69      0.46 o 
  -1  -5   1        1.13        0.48      0.41 o 
   0  -5   1      189.80      183.38      1.55 o 
   1  -5   1       47.45       59.51      0.95 o 
   2  -5   1       27.54       31.32      1.43 o 
   3  -5   1     8913.31     8847.33     47.18 o 
   4  -5   1       73.73       88.49      2.18 o 
   5  -5   1        3.76        2.53      0.63 o 
   6  -5   1       79.89       80.46      2.18 o 
   7  -5   1       36.06       38.91      1.82 o 
   8  -5   1       57.03       59.40      2.39 o 
   9  -5   1       27.82       26.37      2.29 o 
  -8  -4   1       27.53       30.01      1.99 o 
  -7  -4   1       38.59       40.32      2.01 o 
  -6  -4   1        5.80        7.37      0.79 o 
  -5  -4   1      235.49      232.99      3.35 o 
  -4  -4   1      198.83      176.18      1.89 o 
  -3  -4   1       11.53        7.17      0.42 o 
  -2  -4   1        3.50        4.18      0.61 o 
  -1  -4   1       71.41       77.24      1.28 o 
   0  -4   1     1283.77     1204.46     10.50 o 
   1  -4   1      277.01      302.98      2.48 o 
   2  -4   1     1250.99     1247.96      7.44 o 
   3  -4   1        0.24       -0.44      0.48 o 
   4  -4   1      445.67      477.14     11.56 o 
   5  -4   1       39.71       37.61      1.03 o 
   6  -4   1       38.34       42.07      1.63 o 
   7  -4   1        4.37        6.04      0.73 o 
   8  -4   1        1.15        1.39      1.28 o 
   9  -4   1      361.48      355.57      5.50 o 
  -9  -3   1       12.16       16.73      1.36 o 
  -8  -3   1        1.69        1.17      1.47 o 
  -7  -3   1       88.24       85.87      2.61 o 
  -6  -3   1     1146.31     1162.83     10.86 o 
  -5  -3   1       92.16       95.42      2.10 o 
  -4  -3   1      239.33      210.28      1.94 o 
  -3  -3   1      531.26      528.63      5.34 o 
  -2  -3   1       49.87       45.39      0.79 o 
  -1  -3   1      457.38      421.69      3.75 o 
   0  -3   1     5702.54     5252.91     22.84 o 
   1  -3   1    37338.95    29669.76    249.57 o 
   2  -3   1      798.97      844.42      6.65 o 
   3  -3   1      109.85       91.39      3.02 o 
   4  -3   1      447.22      419.08     12.04 o 
   5  -3   1      154.45      154.36      4.48 o 
   6  -3   1       56.68       52.38      1.71 o 
   7  -3   1       77.44       79.86      2.29 o 
   8  -3   1      346.09      359.08      4.98 o 
   9  -3   1       95.47       97.33      3.10 o 
  -9  -2   1        0.02        1.71      0.93 o 
  -8  -2   1      114.22      112.54      3.07 o 
  -7  -2   1      921.64      904.56     10.26 o 
  -6  -2   1      414.35      403.40      4.46 o 
  -5  -2   1        3.04        2.95      0.61 o 
  -4  -2   1       69.90       63.91      1.09 o 
  -3  -2   1      717.10      716.35      5.79 o 
  -2  -2   1      429.56      409.73      3.79 o 
  -1  -2   1      235.20      248.44      3.48 o 
   0  -2   1        2.78        2.11      0.44 o 
   1  -2   1      427.33      410.07      4.24 o 
   2  -2   1    10386.44     9894.18    141.79 o 
   3  -2   1        5.16        4.76      0.32 o 
   4  -2   1       73.74       75.51      1.11 o 
   5  -2   1       91.79       93.94      1.39 o 
   6  -2   1      233.29      230.00      3.27 o 
   7  -2   1        6.81        7.35      0.82 o 
   8  -2   1       27.27       30.88      1.80 o 
   9  -2   1       87.98       82.14      2.94 o 
  -9  -1   1       15.73       15.29      1.28 o 
  -8  -1   1      186.92      177.18      3.62 o 
  -7  -1   1        3.26        2.15      0.76 o 
  -6  -1   1     3154.92     3038.10     23.32 o 
  -5  -1   1       31.13       30.37      0.91 o 
  -4  -1   1      219.89      228.88      1.85 o 
  -3  -1   1       31.45       34.94      1.33 o 
  -2  -1   1     2420.08     2277.81     10.46 o 
  -1  -1   1     7289.49     6322.52     42.88 o 
   1  -1   1      764.31      768.84      5.06 o 
   2  -1   1       22.34       19.69      0.65 o 
   3  -1   1       62.85       70.46      2.27 o 
   4  -1   1        3.91        3.72      0.52 o 
   5  -1   1       73.50       78.43      1.28 o 
   6  -1   1       11.41       12.49      1.09 o 
   7  -1   1      310.41      317.77      4.27 o 
   8  -1   1        1.71        2.12      0.84 o 
   9  -1   1       87.93       92.08      3.07 o 
  -9   0   1      160.80      157.29      3.81 o 
  -8   0   1        0.01       -1.06      1.22 o 
  -7   0   1      133.12      135.17      2.88 o 
  -6   0   1       52.30       52.11      1.71 o 
  -5   0   1      178.52      170.88      1.80 o 
  -4   0   1        0.51        0.42      0.42 o 
  -3   0   1      541.14      550.77      4.72 o 
  -2   0   1      333.84      312.70      2.95 o 
  -1   0   1     1629.99     1511.95      6.78 o 
   1   0   1      136.37      132.48      2.23 o 
   2   0   1       89.48      103.49      1.14 o 
   3   0   1      222.83      226.74      2.26 o 
   4   0   1      114.96      124.65      1.41 o 
   5   0   1        0.10        1.21      0.42 o 
   6   0   1      109.12      109.05      2.34 o 
   7   0   1       62.09       67.07      2.15 o 
   8   0   1        5.07        7.35      0.95 o 
   9   0   1        9.87       11.21      1.20 o 
  -9   1   1       17.33       19.10      1.77 o 
  -8   1   1     1379.20     1340.86     18.58 o 
  -7   1   1       92.12       88.16      2.37 o 
  -6   1   1        0.16       -0.65      0.82 o 
  -5   1   1      255.17      252.08      3.18 o 
  -4   1   1      266.92      272.71      2.26 o 
  -3   1   1       41.55       53.64      0.83 o 
  -2   1   1       12.39       15.62      0.45 o 
  -1   1   1      117.58      110.55      1.52 o 
   0   1   1        9.21        7.95      0.37 o 
   1   1   1       34.97       31.13      0.71 o 
   2   1   1      536.31      533.40      4.29 o 
   3   1   1     1039.94     1086.78      7.15 o 
   4   1   1     1588.41     1716.98     10.25 o 
   5   1   1      609.76      609.89      4.91 o 
   6   1   1       28.00       26.39      1.36 o 
   7   1   1       27.31       27.18      1.66 o 
   8   1   1      132.70      133.76      3.29 o 
   9   1   1        3.06        5.06      1.14 o 
  -9   2   1        1.94        1.31      1.03 o 
  -8   2   1      360.22      355.24      4.92 o 
  -7   2   1      113.92      115.18      2.61 o 
  -6   2   1       44.93       52.87      1.71 o 
  -5   2   1        3.74       22.12      3.03 o 
  -4   2   1        0.90        1.06      0.48 o 
  -3   2   1      126.56       88.61      1.08 o 
  -2   2   1       30.81       36.14      0.63 o 
  -1   2   1      460.11      466.14      4.63 o 
   0   2   1     1811.09     1707.16      6.74 o 
   1   2   1      280.48      289.94      3.11 o 
   2   2   1      386.06      387.42      4.87 o 
   3   2   1      798.55      854.14      6.77 o 
   4   2   1        3.49        2.58      0.40 o 
   5   2   1      161.05      155.39      2.67 o 
   6   2   1       21.48       24.16      1.39 o 
   7   2   1        1.14       -0.30      1.12 o 
   8   2   1       49.11       40.19      2.18 o 
   9   2   1        1.16       -0.95      1.74 o 
  -9   3   1       55.93       52.73      2.50 o 
  -8   3   1       91.45       91.88      2.69 o 
  -7   3   1      252.99      263.60      3.86 o 
  -6   3   1        9.97        8.84      0.76 o 
  -5   3   1      157.37      166.24      2.88 o 
  -4   3   1       14.83       10.44      0.63 o 
  -3   3   1       61.70       69.17      1.04 o 
  -2   3   1      560.36      553.72      4.87 o 
  -1   3   1       43.97       42.43      0.73 o 
   0   3   1      123.13      122.29      1.11 o 
   1   3   1       33.37       34.17      0.70 o 
   2   3   1     5923.15     6146.71     17.50 o 
   3   3   1      231.64      272.50      2.44 o 
   4   3   1       18.96       20.90      0.83 o 
   5   3   1       61.72       69.08      1.93 o 
   6   3   1        4.83        4.30      0.71 o 
   7   3   1        4.23        2.39      0.84 o 
   8   3   1       43.24       57.14      2.56 o 
  -9   4   1        0.07       -0.98      1.39 o 
  -8   4   1       20.19       19.56      1.77 o 
  -7   4   1        0.05        0.73      1.03 o 
  -6   4   1      601.84      609.32      7.75 o 
  -5   4   1      106.66      106.11      2.18 o 
  -4   4   1      134.00      134.24      1.60 o 
  -3   4   1       57.12       51.69      1.00 o 
  -2   4   1       48.04       44.89      0.87 o 
  -1   4   1      485.75      468.77      4.75 o 
   0   4   1     1101.27     1113.05      7.31 o 
   1   4   1      127.74      123.88      2.61 o 
   2   4   1      897.12      949.50      7.59 o 
   3   4   1      329.01      346.55      3.57 o 
   4   4   1       19.76       20.68      1.17 o 
   5   4   1        2.87        4.14      0.68 o 
   6   4   1        8.19        8.41      0.90 o 
   7   4   1        1.87        1.66      1.22 o 
   8   4   1        1.31        1.41      1.55 o 
  -9   5   1       11.02       13.17      1.22 o 
  -8   5   1      102.33      101.49      3.02 o 
  -7   5   1        2.20        1.12      0.79 o 
  -6   5   1       79.05       85.74      2.31 o 
  -5   5   1      294.98      316.41      3.84 o 
  -4   5   1      229.09      261.46      2.31 o 
  -3   5   1      268.56      268.98      2.18 o 
  -2   5   1       19.59       17.32      0.67 o 
  -1   5   1       52.70       44.40      2.10 o 
   0   5   1       18.62       29.03      0.81 o 
   1   5   1      108.24      127.97      1.51 o 
   2   5   1      246.27      251.00      2.17 o 
   3   5   1        0.01       -0.60      0.84 o 
   4   5   1        0.13        0.05      0.84 o 
   5   5   1      119.72      105.76      2.61 o 
   6   5   1       32.72       28.46      1.71 o 
   7   5   1       10.48       13.90      1.20 o 
   8   5   1        0.71       -0.24      1.61 o 
  -9   6   1        3.78        4.03      1.20 o 
  -8   6   1       47.71       48.54      2.39 o 
  -7   6   1       69.66       68.51      2.39 o 
  -6   6   1        1.63        0.33      1.12 o 
  -5   6   1        8.42        8.90      0.79 o 
  -4   6   1       11.17       10.86      1.06 o 
  -3   6   1        0.76        1.10      0.66 o 
  -2   6   1       16.70       16.59      0.76 o 
  -1   6   1       12.24       11.82      0.69 o 
   0   6   1      300.71      332.18      3.51 o 
   1   6   1      310.49      319.64      6.23 o 
   2   6   1       32.56       36.27      1.47 o 
   3   6   1       51.74       46.31      1.69 o 
   4   6   1       14.59       17.82      1.31 o 
   5   6   1       10.09        9.09      0.93 o 
   6   6   1       80.26       71.91      2.64 o 
   7   6   1        8.24        5.80      1.17 o 
  -8   7   1       71.02       66.01      2.75 o 
  -7   7   1       79.53       82.88      2.69 o 
  -6   7   1       21.67       17.90      1.50 o 
  -5   7   1        0.78        0.82      0.68 o 
  -4   7   1       14.55       14.18      1.22 o 
  -3   7   1       16.45       15.81      1.25 o 
  -2   7   1        1.87        2.26      0.57 o 
  -1   7   1       92.60      100.62      2.20 o 
   0   7   1        7.17        6.89      0.50 o 
   1   7   1        0.34        1.03      0.82 o 
   2   7   1       22.50       24.54      1.52 o 
   3   7   1        0.41       -1.14      1.14 o 
   4   7   1       50.18       44.11      1.96 o 
   5   7   1       33.70       32.90      1.93 o 
   6   7   1        0.17       -0.73      1.44 o 
  -8   8   1       62.35       70.53      2.91 o 
  -7   8   1        0.49        2.75      0.98 o 
  -6   8   1       24.04       28.49      1.85 o 
  -5   8   1        3.03        3.78      0.90 o 
  -4   8   1        5.96        5.90      0.79 o 
  -3   8   1       89.01       94.39      2.42 o 
  -2   8   1       11.81       12.08      0.76 o 
  -1   8   1      208.03      204.75      3.32 o 
   0   8   1       27.62       25.35      1.97 o 
   1   8   1       21.66       20.65      1.31 o 
   2   8   1       57.52       54.93      2.15 o 
   3   8   1      176.46      143.09      3.35 o 
   4   8   1       69.61       64.02      2.45 o 
   5   8   1        1.66        0.57      1.66 o 
   6   8   1       36.25       40.65      2.48 o 
  -7   9   1        5.35        5.06      1.09 o 
  -6   9   1        1.32        1.85      1.52 o 
  -5   9   1       50.86       47.43      2.23 o 
  -4   9   1       17.61       15.86      1.28 o 
  -3   9   1        0.00       -0.57      1.20 o 
  -2   9   1        3.24        2.69      0.84 o 
  -1   9   1        1.60       -0.22      1.17 o 
   0   9   1        0.09        0.00      0.80 o 
   1   9   1        2.46        2.58      0.87 o 
   2   9   1       29.48       30.23      1.85 o 
   3   9   1        0.01        0.49      1.28 o 
   4   9   1       46.13       44.41      2.37 o 
   5   9   1       30.41       33.47      2.26 o 
  -6  10   1       10.70       10.77      1.25 o 
  -5  10   1        0.25        0.44      1.36 o 
  -4  10   1        6.96       10.28      1.09 o 
  -3  10   1        8.34        7.13      1.03 o 
  -2  10   1        3.08        2.15      0.98 o 
  -1  10   1       44.49       46.04      2.07 o 
   0  10   1       24.94       24.85      1.30 o 
   1  10   1      188.21      185.65      3.84 o 
   2  10   1       63.70       59.61      2.67 o 
   3  10   1       10.90       15.67      1.36 o 
   4  10   1        1.70        4.33      1.14 o 
  -5  11   1       16.01       18.37      1.80 o 
  -4  11   1        0.03       -1.47      1.63 o 
  -3  11   1       18.89       20.81      1.77 o 
  -2  11   1       99.46       94.50      2.97 o 
  -1  11   1       44.17       43.86      2.34 o 
   0  11   1       78.41       78.65      5.06 o 
   1  11   1        5.12        5.80      1.01 o 
   2  11   1      100.81      100.46      3.16 o 
  -2  12   1        9.12        7.70      1.09 o 
  -1  12   1       12.94       14.94      1.22 o 
   0 -13   2        0.14        1.01      0.77 o 
   1 -13   2        0.31        0.79      1.36 o 
   2 -13   2        0.05        0.38      1.17 o 
   3 -13   2       52.63       50.64      2.48 o 
  -3 -12   2        9.16       10.31      1.36 o 
  -2 -12   2       19.69       20.00      1.74 o 
  -1 -12   2        3.64        3.32      0.90 o 
   0 -12   2       33.69       32.81      1.56 o 
   1 -12   2        0.91        1.99      1.36 o 
   2 -12   2      249.39      242.65      4.63 o 
   3 -12   2        1.45        1.74      0.98 o 
   4 -12   2       85.78       77.68      2.99 o 
   5 -12   2       62.18       58.58      2.72 o 
  -4 -11   2       24.40       27.51      2.23 o 
  -3 -11   2        0.09        0.65      1.61 o 
  -2 -11   2       28.52       28.32      1.88 o 
  -1 -11   2       23.68       26.50      1.88 o 
   0 -11   2       15.34       14.56      0.77 o 
   1 -11   2       89.85       85.33      2.67 o 
   2 -11   2        9.55        9.66      1.03 o 
   3 -11   2       68.26       63.10      2.42 o 
   4 -11   2        2.45        1.28      0.98 o 
   5 -11   2       80.58       78.36      2.83 o 
   6 -11   2       78.98       67.15      2.91 o 
  -5 -10   2       79.58       91.69      3.27 o 
  -4 -10   2       27.62       29.63      1.99 o 
  -3 -10   2        1.19        0.46      1.31 o 
  -2 -10   2       12.36       11.89      1.14 o 
  -1 -10   2       87.95       87.18      2.61 o 
   0 -10   2       58.58       60.07      2.60 o 
   1 -10   2       17.27       19.29      1.31 o 
   2 -10   2      213.51      212.04      3.67 o 
   3 -10   2      206.30      209.59      3.70 o 
   4 -10   2        2.25        1.33      1.41 o 
   5 -10   2       22.84       19.59      1.69 o 
   6 -10   2      242.67      239.09      4.46 o 
   7 -10   2       81.74       73.82      2.91 o 
  -6  -9   2      138.25      146.28      3.84 o 
  -5  -9   2       57.97       61.85      2.53 o 
  -4  -9   2        3.00        3.32      0.87 o 
  -3  -9   2        2.72        4.84      0.84 o 
  -2  -9   2        0.25        0.60      1.12 o 
  -1  -9   2      116.57      126.22      2.64 o 
   0  -9   2        0.00        0.39      1.12 o 
   1  -9   2        0.21        0.24      0.90 o 
   2  -9   2       83.11       85.57      2.26 o 
   3  -9   2      132.51      136.43      2.83 o 
   4  -9   2       41.35       47.18      1.90 o 
   5  -9   2       64.87       59.83      2.23 o 
   6  -9   2       36.18       31.73      1.99 o 
   7  -9   2       43.10       41.09      2.34 o 
   8  -9   2       15.93       18.18      1.33 o 
  -7  -8   2       54.13       69.08      2.88 o 
  -6  -8   2        6.99        8.24      1.12 o 
  -5  -8   2        6.85        8.05      1.01 o 
  -4  -8   2        1.51        2.83      0.76 o 
  -3  -8   2      705.87      709.58      8.76 o 
  -2  -8   2       65.35       62.83      1.99 o 
  -1  -8   2       15.30       11.67      0.76 o 
   0  -8   2        1.32        1.14      0.48 o 
   1  -8   2       78.46       85.03      2.01 o 
   2  -8   2       20.36       20.52      1.28 o 
   3  -8   2       30.38       32.05      1.55 o 
   4  -8   2     1715.36     1753.75     18.61 o 
   5  -8   2      376.16      380.05      4.65 o 
   6  -8   2       91.80       90.69      2.64 o 
   7  -8   2       87.52       89.98      2.78 o 
   8  -8   2       18.24       18.47      1.36 o 
  -7  -7   2       52.21       56.89      2.58 o 
  -6  -7   2        8.17        8.92      1.06 o 
  -5  -7   2        1.82        1.71      1.25 o 
  -4  -7   2       25.43       25.30      1.44 o 
  -3  -7   2      368.70      376.11      4.22 o 
  -2  -7   2      140.79      134.36      2.53 o 
  -1  -7   2      166.06      151.64      1.77 o 
   0  -7   2       82.72       88.90      1.35 o 
   1  -7   2      444.99      446.50      4.01 o 
   2  -7   2      114.23      120.05      1.56 o 
   3  -7   2       80.54       93.03      2.10 o 
   4  -7   2       11.28       11.78      0.82 o 
   5  -7   2      911.67      916.86     13.60 o 
   6  -7   2        1.67        1.71      0.76 o 
   7  -7   2       26.29       26.28      1.77 o 
   8  -7   2        6.45        6.50      1.09 o 
   9  -7   2       36.58       37.82      2.45 o 
  -8  -6   2       36.11       35.92      2.20 o 
  -7  -6   2       27.27       30.23      1.90 o 
  -6  -6   2       68.63       61.79      2.37 o 
  -5  -6   2      568.71      571.63      7.89 o 
  -4  -6   2       13.02       13.55      1.14 o 
  -3  -6   2     1447.47     1436.01     15.07 o 
  -2  -6   2       28.51       30.69      0.89 o 
  -1  -6   2        3.81        3.97      0.36 o 
   0  -6   2      137.43      128.55      1.55 o 
   1  -6   2     1279.66     1321.66      8.78 o 
   2  -6   2     3186.16     3358.64     16.82 o 
   3  -6   2     1333.61     1391.72     19.85 o 
   4  -6   2       68.24       61.56      3.69 o 
   5  -6   2       65.91       63.89      1.90 o 
   6  -6   2       39.82       43.26      1.80 o 
   7  -6   2       19.04       21.90      1.58 o 
   8  -6   2      119.58      114.82      3.24 o 
   9  -6   2        8.74        6.72      1.22 o 
  -8  -5   2        1.13       -0.52      1.47 o 
  -7  -5   2       42.83       43.81      2.15 o 
  -6  -5   2       95.54       93.60      2.58 o 
  -5  -5   2      474.26      480.18      4.87 o 
  -4  -5   2      146.76      147.61      2.56 o 
  -3  -5   2        2.61        1.43      0.41 o 
  -2  -5   2       97.96       99.48      1.27 o 
  -1  -5   2      110.25       99.55      1.20 o 
   0  -5   2       88.67       90.91      2.15 o 
   1  -5   2       38.06       27.20      0.68 o 
   2  -5   2       46.07       44.25      0.87 o 
   3  -5   2     4221.50     4287.72     15.98 o 
   4  -5   2       13.42       17.50      0.93 o 
   5  -5   2      114.08      108.29      2.29 o 
   6  -5   2        9.36        8.71      0.76 o 
   7  -5   2      238.85      241.45      3.92 o 
   8  -5   2        0.88        0.79      1.31 o 
   9  -5   2        0.01        1.61      1.03 o 
  -9  -4   2        7.48        6.53      1.22 o 
  -8  -4   2       14.04       14.72      1.22 o 
  -7  -4   2      106.16      104.84      2.78 o 
  -6  -4   2      301.95      306.56      4.14 o 
  -5  -4   2     3972.85     3898.09     26.09 o 
  -4  -4   2       99.07       98.68      3.92 o 
  -3  -4   2      400.91      404.20      3.50 o 
  -2  -4   2      104.92       86.39      1.11 o 
  -1  -4   2       63.65       78.76      3.77 o 
   0  -4   2      820.57      826.62      5.57 o 
   1  -4   2      154.72      164.20      1.84 o 
   2  -4   2      687.27      722.70      5.68 o 
   3  -4   2      432.11      419.56      7.60 o 
   4  -4   2      469.36      491.45      9.99 o 
   5  -4   2        0.25       -0.82      0.82 o 
   6  -4   2       41.28       42.85      1.63 o 
   7  -4   2      156.77      163.17      3.21 o 
   8  -4   2       36.29       36.92      2.12 o 
   9  -4   2       25.15       21.79      1.50 o 
  -9  -3   2        0.25       -1.50      1.52 o 
  -8  -3   2       35.55       32.49      2.01 o 
  -7  -3   2        3.09        1.66      1.20 o 
  -6  -3   2       36.12       38.53      1.63 o 
  -5  -3   2        8.03       10.56      0.73 o 
  -4  -3   2       13.98       10.67      0.72 o 
  -3  -3   2      123.00      125.72      1.36 o 
  -2  -3   2       62.76       79.09      0.98 o 
  -1  -3   2      181.14      187.00      1.80 o 
   0  -3   2     1301.01     1317.80      6.10 o 
   1  -3   2     3174.19     3100.75      9.67 o 
   2  -3   2      405.19      426.26      7.66 o 
   3  -3   2        0.64        1.44      0.78 o 
   4  -3   2        7.45        6.86      0.45 o 
   5  -3   2       32.89       34.32      1.20 o 
   6  -3   2      450.47      476.65      4.73 o 
   7  -3   2       19.96       22.04      1.41 o 
   8  -3   2       24.41       25.93      1.88 o 
   9  -3   2        2.22        1.25      1.12 o 
  -9  -2   2        1.97        1.93      1.09 o 
  -8  -2   2       31.55       30.64      1.96 o 
  -7  -2   2     1608.66     1578.15     19.02 o 
  -6  -2   2      149.86      145.57      2.75 o 
  -5  -2   2       28.59       28.68      1.56 o 
  -4  -2   2       45.42       40.40      0.91 o 
  -3  -2   2       27.12       38.43      0.78 o 
  -2  -2   2      620.58      621.08      4.66 o 
  -1  -2   2       68.32       78.43      1.17 o 
   0  -2   2       30.42       27.93      0.57 o 
   1  -2   2      612.25      572.80      3.77 o 
   2  -2   2        0.71        0.56      0.33 o 
   3  -2   2       45.92       50.07      2.22 o 
   4  -2   2        1.81        1.48      0.34 o 
   5  -2   2     1451.51     1485.73     10.50 o 
   6  -2   2      239.36      228.61      3.32 o 
   7  -2   2        8.27        8.03      0.79 o 
   8  -2   2        3.48        4.76      0.90 o 
   9  -2   2       11.77       14.01      1.22 o 
  -9  -1   2       17.43       16.68      1.31 o 
  -8  -1   2       35.65       39.24      1.99 o 
  -7  -1   2      458.11      468.18      5.14 o 
  -6  -1   2       34.71       29.39      1.50 o 
  -5  -1   2       34.15       28.58      0.89 o 
  -4  -1   2        0.10        0.29      0.76 o 
  -3  -1   2      128.33      118.37      1.27 o 
  -2  -1   2      219.11      192.23      1.78 o 
  -1  -1   2      271.74      269.37      3.46 o 
   0  -1   2      549.43      499.64      2.97 o 
   1  -1   2      356.03      326.21      3.92 o 
   2  -1   2       46.66       50.26      0.97 o 
   3  -1   2      167.23      175.26      3.52 o 
   4  -1   2     1203.16     1273.96     22.38 o 
   5  -1   2      235.06      242.28      2.19 o 
   6  -1   2       21.52       26.80      1.36 o 
   7  -1   2       41.25       40.35      1.77 o 
   8  -1   2       24.88       25.09      1.80 o 
   9  -1   2        0.06        0.03      1.01 o 
  -9   0   2      170.56      171.01      3.86 o 
  -8   0   2      278.33      289.42      4.46 o 
  -7   0   2       25.37       27.97      1.52 o 
  -6   0   2        5.54        6.20      0.63 o 
  -5   0   2       49.18       45.74      1.04 o 
  -4   0   2      502.18      523.75      4.46 o 
  -3   0   2      201.59      203.86      2.15 o 
  -2   0   2     1800.76     1704.55     13.54 o 
  -1   0   2     2355.84     2200.01      9.85 o 
   0   0   2       17.08       16.69      0.37 o 
   1   0   2        3.37        3.01      0.23 o 
   2   0   2      929.06      942.57      5.79 o 
   3   0   2     2819.15     3022.22     12.00 o 
   4   0   2      174.87      188.58      3.75 o 
   5   0   2        2.25        2.61      0.42 o 
   6   0   2       10.43        8.82      0.73 o 
   7   0   2        0.00        0.11      1.03 o 
   8   0   2        1.35        2.69      0.93 o 
   9   0   2       18.23       22.23      2.04 o 
  -9   1   2      216.62      222.46      4.27 o 
  -8   1   2       26.25       23.40      1.74 o 
  -7   1   2       65.26       66.14      2.07 o 
  -6   1   2      178.86      182.16      2.91 o 
  -5   1   2      531.34      553.99      4.48 o 
  -4   1   2      163.48      153.93      1.55 o 
  -3   1   2     1032.39     1058.81      9.50 o 
  -2   1   2      109.26       92.87      0.94 o 
  -1   1   2      146.47      152.53      1.50 o 
   0   1   2      622.56      616.05      4.04 o 
   1   1   2       65.68       65.59      0.78 o 
   2   1   2       12.53       14.86      0.56 o 
   3   1   2      357.44      401.23      3.31 o 
   4   1   2      796.99      910.78      7.82 o 
   5   1   2       42.02       47.70      1.61 o 
   6   1   2        0.38        0.84      0.87 o 
   7   1   2       20.64       23.54      1.52 o 
   8   1   2        1.35        2.37      0.98 o 
   9   1   2       16.52       16.71      1.33 o 
  -9   2   2        3.53        4.82      1.06 o 
  -8   2   2        9.06       10.48      0.98 o 
  -7   2   2       22.61       23.51      1.41 o 
  -6   2   2        0.01       -0.19      0.84 o 
  -5   2   2        3.78        0.88      0.57 o 
  -4   2   2     1969.65     2102.17     11.30 o 
  -3   2   2       81.84      100.73      1.50 o 
  -2   2   2      435.17      480.07      4.44 o 
  -1   2   2       81.57       79.19      0.89 o 
   0   2   2      102.81      100.72      0.99 o 
   1   2   2       25.10       39.49      0.71 o 
   2   2   2      578.17      616.96      5.50 o 
   3   2   2      457.22      482.71      3.83 o 
   4   2   2        4.53        7.27      0.46 o 
   5   2   2      172.83      156.21      2.72 o 
   6   2   2        7.22        6.07      0.73 o 
   7   2   2       47.28       37.30      1.93 o 
   8   2   2        0.93        1.09      1.36 o 
  -9   3   2       30.50       29.79      2.04 o 
  -8   3   2        3.17        1.77      1.31 o 
  -7   3   2       53.83       60.21      2.10 o 
  -6   3   2      163.86      178.65      3.02 o 
  -5   3   2      105.21      113.54      2.23 o 
  -4   3   2       23.69       26.07      0.81 o 
  -3   3   2        1.47        3.20      0.36 o 
  -2   3   2      220.52      230.45      2.79 o 
  -1   3   2        5.89        6.57      0.37 o 
   0   3   2        2.74        2.13      0.45 o 
   1   3   2      204.67      235.95      2.47 o 
   2   3   2      418.35      495.53      5.38 o 
   3   3   2       27.51       28.74      0.87 o 
   4   3   2        1.63        0.49      0.68 o 
   5   3   2       42.56       44.11      1.71 o 
   6   3   2        0.70        1.36      1.06 o 
   7   3   2       72.62       61.22      2.45 o 
   8   3   2        6.73       10.48      1.20 o 
  -9   4   2        8.73        8.16      1.22 o 
  -8   4   2        4.88        4.41      0.98 o 
  -7   4   2       24.88       26.15      1.63 o 
  -6   4   2      127.31      146.87      2.83 o 
  -5   4   2        0.35        0.87      0.54 o 
  -4   4   2        0.00        0.00      0.99 o 
  -3   4   2        0.60       -0.06      0.76 o 
  -2   4   2       29.41       28.06      0.76 o 
  -1   4   2       68.26       65.27      1.22 o 
   0   4   2        2.94        4.16      0.34 o 
   1   4   2       12.05       13.15      0.63 o 
   2   4   2       40.90       39.73      0.96 o 
   3   4   2        7.47        8.02      0.51 o 
   4   4   2        1.05        3.54      0.63 o 
   5   4   2       29.34       27.02      1.47 o 
   6   4   2       23.84       16.43      1.55 o 
   7   4   2       21.00       17.79      1.77 o 
   8   4   2        0.53       -0.79      1.63 o 
  -9   5   2        7.67        9.74      1.17 o 
  -8   5   2        4.59        6.23      1.01 o 
  -7   5   2       81.86       86.61      2.56 o 
  -6   5   2       25.11       30.23      1.52 o 
  -5   5   2       51.28       53.28      1.80 o 
  -4   5   2        4.89        7.24      0.71 o 
  -3   5   2      141.59      140.08      2.23 o 
  -2   5   2        4.04        5.76      0.42 o 
  -1   5   2      157.68      147.62      1.84 o 
   0   5   2      610.46      610.09      6.45 o 
   1   5   2       15.59       18.14      0.77 o 
   2   5   2      183.77      180.89      2.80 o 
   3   5   2       26.65       31.34      1.44 o 
   4   5   2      154.98      119.66      2.58 o 
   5   5   2       67.82       52.95      2.10 o 
   6   5   2       16.65       16.60      1.20 o 
   7   5   2       22.58       23.18      1.99 o 
  -9   6   2        0.95        0.98      1.47 o 
  -8   6   2       40.77       36.81      2.23 o 
  -7   6   2        6.32        4.84      1.01 o 
  -6   6   2        4.27        4.68      0.84 o 
  -5   6   2        0.40       -0.22      0.98 o 
  -4   6   2       71.14       70.85      2.01 o 
  -3   6   2       14.59       14.15      1.22 o 
  -2   6   2        0.06       -0.22      0.73 o 
  -1   6   2       17.90       22.77      1.20 o 
   0   6   2       26.33       32.69      5.40 o 
   1   6   2        0.01        0.22      0.76 o 
   2   6   2        0.12        0.30      0.93 o 
   3   6   2      129.01      125.08      2.67 o 
   4   6   2       37.31       31.26      1.71 o 
   5   6   2      192.09      169.21      3.56 o 
   6   6   2       28.32       25.96      2.04 o 
   7   6   2       25.86       31.43      2.29 o 
  -8   7   2        1.16        2.69      0.98 o 
  -7   7   2        3.36        3.95      1.01 o 
  -6   7   2        7.01        7.13      0.98 o 
  -5   7   2        0.02        0.63      1.01 o 
  -4   7   2        1.76        1.12      0.95 o 
  -3   7   2       14.07       16.57      1.31 o 
  -2   7   2        9.44       11.59      1.12 o 
  -1   7   2        2.17        1.31      0.90 o 
   0   7   2        1.47        1.85      0.43 o 
   1   7   2       10.75       11.13      1.03 o 
   2   7   2      111.78       95.67      2.48 o 
   3   7   2      185.16      171.42      3.40 o 
   4   7   2        5.37        2.86      0.87 o 
   5   7   2       15.71       14.88      1.22 o 
   6   7   2       88.63       91.67      3.24 o 
  -7   8   2       15.55       15.73      1.25 o 
  -6   8   2       87.12       84.78      2.75 o 
  -5   8   2       40.46       44.05      2.01 o 
  -4   8   2       56.82       54.88      2.12 o 
  -3   8   2        2.61        2.69      0.82 o 
  -2   8   2        0.10       -0.22      0.84 o 
  -1   8   2      154.16      148.07      2.97 o 
   0   8   2       38.67       38.77      1.25 o 
   1   8   2       26.62       25.60      1.66 o 
   2   8   2       79.53       77.79      2.50 o 
   3   8   2      200.92      175.09      3.62 o 
   4   8   2       19.71       16.98      1.69 o 
   5   8   2       10.48       14.88      1.25 o 
  -7   9   2        4.42        6.12      1.17 o 
  -6   9   2       19.10       18.31      1.33 o 
  -5   9   2      147.84      138.11      3.43 o 
  -4   9   2       39.33       38.88      1.99 o 
  -3   9   2        6.55        7.73      0.95 o 
  -2   9   2       44.23       45.93      2.01 o 
  -1   9   2       50.32       48.81      2.18 o 
   0   9   2       15.10       15.37      0.87 o 
   1   9   2        1.00       -0.33      1.31 o 
   2   9   2      173.44      153.46      3.54 o 
   3   9   2       21.67       22.75      1.90 o 
   4   9   2       69.29       72.16      2.91 o 
  -6  10   2      114.71      107.80      3.40 o 
  -5  10   2        8.81        6.48      1.20 o 
  -4  10   2        8.34        7.84      1.14 o 
  -3  10   2       25.52       23.29      1.80 o 
  -2  10   2        1.66        1.66      1.41 o 
  -1  10   2        0.35        1.44      1.33 o 
   0  10   2       15.53       14.61      0.84 o 
   1  10   2       45.42       43.29      2.34 o 
   2  10   2       63.51       64.49      2.56 o 
   3  10   2        2.98        0.24      1.61 o 
  -4  11   2        5.87        6.48      1.22 o 
  -3  11   2       46.74       40.68      2.31 o 
  -2  11   2       44.50       44.38      2.23 o 
  -1  11   2        4.42        3.92      1.01 o 
   0  11   2       97.28       99.98      2.45 o 
   1  11   2       35.08       29.71      2.07 o 
  -1 -13   3       11.88       11.35      1.12 o 
   0 -13   3       43.28       44.36      1.67 o 
   1 -13   3        2.48       -0.38      1.44 o 
   2 -13   3        0.00        0.63      1.17 o 
   3 -13   3       83.55       78.88      2.86 o 
   4 -13   3       79.48       72.13      3.07 o 
  -3 -12   3        0.00        0.46      1.63 o 
  -2 -12   3        2.39        0.68      1.33 o 
  -1 -12   3       42.92       46.61      2.31 o 
   0 -12   3       80.49       82.15      2.01 o 
   1 -12   3       14.63       16.27      1.25 o 
   2 -12   3        0.98        1.25      1.03 o 
   3 -12   3       22.16       24.41      1.80 o 
   4 -12   3       29.19       32.35      2.15 o 
   5 -12   3        1.11        1.88      1.50 o 
  -4 -11   3       35.75       38.28      2.42 o 
  -3 -11   3        0.24       -1.39      1.39 o 
  -2 -11   3      154.51      153.16      3.56 o 
  -1 -11   3        0.11        1.52      1.25 o 
   0 -11   3        8.47        8.83      0.73 o 
   1 -11   3        1.05        1.20      1.22 o 
   2 -11   3       14.16       15.54      1.09 o 
   3 -11   3        0.41        2.39      0.90 o 
   4 -11   3        5.96        7.37      0.98 o 
   5 -11   3      322.76      330.70      5.09 o 
   6 -11   3      607.15      562.82      6.94 o 
  -5 -10   3        0.06        1.22      1.03 o 
  -4 -10   3       38.80       40.13      2.23 o 
  -3 -10   3        1.14        1.58      1.36 o 
  -2 -10   3      408.45      408.60      5.17 o 
  -1 -10   3      210.48      199.63      3.59 o 
   0 -10   3       51.51       49.38      1.35 o 
   1 -10   3       21.84       22.45      1.44 o 
   2 -10   3      240.57      238.60      3.78 o 
   3 -10   3       17.02       16.76      1.47 o 
   4 -10   3       14.61       13.77      1.06 o 
   5 -10   3        0.82        1.61      1.31 o 
   6 -10   3      559.65      529.19      6.42 o 
   7 -10   3       32.98       28.05      2.18 o 
  -6  -9   3       27.37       31.34      2.20 o 
  -5  -9   3        9.39       10.39      1.14 o 
  -4  -9   3      121.88      118.74      3.05 o 
  -3  -9   3       36.34       38.72      1.88 o 
  -2  -9   3      953.84      965.13     14.50 o 
  -1  -9   3       43.56       41.11      1.71 o 
   0  -9   3      270.63      259.53      2.55 o 
   1  -9   3       52.49       49.47      1.77 o 
   2  -9   3      257.73      267.76      3.70 o 
   3  -9   3       72.89       84.86      2.26 o 
   4  -9   3      654.74      638.57      8.49 o 
   5  -9   3        0.50       -0.46      1.17 o 
   6  -9   3      220.77      205.94      3.89 o 
   7  -9   3      175.38      173.95      3.89 o 
   8  -9   3       86.95       87.78      3.16 o 
  -7  -8   3        2.57        2.31      1.12 o 
  -6  -8   3        8.00        8.41      1.12 o 
  -5  -8   3        4.79        6.20      0.90 o 
  -4  -8   3      471.89      467.83      5.33 o 
  -3  -8   3       38.74       37.98      1.77 o 
  -2  -8   3       81.57       82.33      2.18 o 
  -1  -8   3        0.23        1.88      0.52 o 
   0  -8   3        0.36        0.77      0.55 o 
   1  -8   3       41.40       40.84      1.47 o 
   2  -8   3        0.05        0.41      0.73 o 
   3  -8   3       11.93       11.40      0.84 o 
   4  -8   3     1534.02     1553.44     17.44 o 
   5  -8   3       96.14       98.03      2.48 o 
   6  -8   3        8.41        8.43      0.95 o 
   7  -8   3       23.10       24.79      1.90 o 
   8  -8   3       89.50       95.50      3.18 o 
  -7  -7   3       75.69       74.91      2.83 o 
  -6  -7   3      164.40      162.52      3.54 o 
  -5  -7   3      216.25      226.13      3.78 o 
  -4  -7   3     2537.91     2499.96     22.47 o 
  -3  -7   3      825.98      801.90      8.49 o 
  -2  -7   3      252.90      254.13      3.29 o 
  -1  -7   3        2.67        2.66      0.38 o 
   0  -7   3      126.20      132.20      1.59 o 
   1  -7   3       20.07       20.85      0.78 o 
   2  -7   3       12.35       11.12      0.69 o 
   3  -7   3        0.00        0.46      0.63 o 
   4  -7   3      422.69      419.56      6.20 o 
   5  -7   3      533.08      547.50      7.46 o 
   6  -7   3       49.72       52.43      2.01 o 
   7  -7   3        0.02        0.93      0.82 o 
   8  -7   3       58.07       60.38      2.53 o 
   9  -7   3        3.73        3.35      1.22 o 
  -8  -6   3        0.56        1.88      1.50 o 
  -7  -6   3       25.77       28.54      1.99 o 
  -6  -6   3        1.69        1.96      0.84 o 
  -5  -6   3        0.82        1.17      1.14 o 
  -4  -6   3       23.28       24.43      1.41 o 
  -3  -6   3       79.28       74.73      1.44 o 
  -2  -6   3       35.14       29.29      0.87 o 
  -1  -6   3      107.49      115.87      2.18 o 
   0  -6   3      672.33      693.77      6.36 o 
   1  -6   3      152.54      177.21      1.66 o 
   2  -6   3      441.36      495.91      3.94 o 
   3  -6   3        0.59        0.44      0.60 o 
   4  -6   3       31.60       34.99      1.41 o 
   5  -6   3        0.50        0.16      0.95 o 
   6  -6   3      163.25      169.40      3.16 o 
   7  -6   3      319.28      327.70      4.65 o 
   8  -6   3        4.86        3.65      1.03 o 
   9  -6   3        5.82        6.45      1.20 o 
  -8  -5   3        1.85        0.98      1.50 o 
  -7  -5   3       68.82       71.89      2.56 o 
  -6  -5   3     1050.96     1053.29     10.99 o 
  -5  -5   3      697.78      683.30      8.16 o 
  -4  -5   3       24.12       23.73      1.20 o 
  -3  -5   3      119.84      114.60      2.11 o 
  -2  -5   3       72.11       72.04      1.13 o 
  -1  -5   3      433.96      468.14      4.92 o 
   0  -5   3        9.98       11.00      0.53 o 
   1  -5   3      446.88      423.89      6.30 o 
   2  -5   3       91.61       83.90      1.18 o 
   3  -5   3      416.89      437.47      3.70 o 
   4  -5   3       19.28       21.00      0.82 o 
   5  -5   3        6.59        6.94      0.71 o 
   6  -5   3      688.97      721.96      8.60 o 
   7  -5   3       16.87       19.07      1.44 o 
   8  -5   3       38.27       38.75      2.20 o 
   9  -5   3        0.09       -0.93      1.52 o 
  -9  -4   3      184.88      190.00      4.41 o 
  -8  -4   3        1.77        1.52      1.39 o 
  -7  -4   3       12.41       14.58      1.06 o 
  -6  -4   3      628.52      614.54      5.77 o 
  -5  -4   3      320.40      313.01      3.75 o 
  -4  -4   3      109.14       98.56      1.43 o 
  -3  -4   3       14.86       20.18      1.13 o 
  -2  -4   3        2.24        3.68      0.36 o 
  -1  -4   3      190.31      163.43      1.92 o 
   0  -4   3     2002.53     1879.31     18.54 o 
   1  -4   3      146.46      134.13      1.22 o 
   2  -4   3       53.36       50.01      1.32 o 
   3  -4   3      857.63      877.74      7.02 o 
   4  -4   3      212.65      219.20      2.75 o 
   5  -4   3      268.59      287.57      3.48 o 
   6  -4   3       80.70       85.74      2.20 o 
   7  -4   3      105.33      108.59      2.75 o 
   8  -4   3      155.38      150.19      3.48 o 
   9  -4   3        0.16       -0.14      1.41 o 
  -9  -3   3      121.64      127.83      3.62 o 
  -8  -3   3       37.73       42.75      2.18 o 
  -7  -3   3      305.06      303.79      4.38 o 
  -6  -3   3        9.33        9.69      0.79 o 
  -5  -3   3       37.32       37.33      1.47 o 
  -4  -3   3      282.54      275.56      2.52 o 
  -3  -3   3        8.33        2.22      0.34 o 
  -2  -3   3       88.60       99.57      1.20 o 
  -1  -3   3     3822.54     3678.53     13.32 o 
   0  -3   3     3432.51     3237.66     10.13 o 
   1  -3   3      134.85      138.82      1.93 o 
   2  -3   3      183.21      183.98      2.01 o 
   3  -3   3      330.90      336.19      3.05 o 
   4  -3   3      677.41      721.69     14.07 o 
   5  -3   3        8.28        6.61      0.65 o 
   6  -3   3       30.16       29.14      1.44 o 
   7  -3   3        1.69        1.01      1.14 o 
   8  -3   3       13.08       14.37      1.17 o 
   9  -3   3       12.39       14.64      1.31 o 
  -9  -2   3        0.81        1.06      1.55 o 
  -8  -2   3      108.70      110.50      2.99 o 
  -7  -2   3      207.11      212.09      3.65 o 
  -6  -2   3        6.10        5.14      0.73 o 
  -5  -2   3       20.12       23.15      0.93 o 
  -4  -2   3      241.76      243.04      1.99 o 
  -3  -2   3       88.42      108.97      2.82 o 
  -2  -2   3     1680.41     1592.99      7.76 o 
  -1  -2   3       59.42       63.08      0.75 o 
   0  -2   3        0.63        0.27      0.30 o 
   1  -2   3     1314.70     1270.78      9.58 o 
   2  -2   3      219.12      216.28      2.12 o 
   3  -2   3      295.22      301.55      5.25 o 
   4  -2   3      211.76      224.42      1.94 o 
   5  -2   3      916.19      970.24     12.38 o 
   6  -2   3       19.28       22.75      1.39 o 
   7  -2   3        4.45        2.94      0.79 o 
   8  -2   3        0.50        1.71      1.22 o 
   9  -2   3        4.86        4.35      1.12 o 
  -9  -1   3       12.71       11.05      1.25 o 
  -8  -1   3       35.16       37.39      1.82 o 
  -7  -1   3       16.68       14.91      1.31 o 
  -6  -1   3       60.89       55.10      1.80 o 
  -5  -1   3       40.03       46.78      1.08 o 
  -4  -1   3      334.94      337.42      9.22 o 
  -3  -1   3     3248.17     3466.34     12.71 o 
  -2  -1   3      466.52      398.67      3.85 o 
  -1  -1   3     2281.71     2302.90     11.33 o 
   0  -1   3      285.13      279.30      3.09 o 
   1  -1   3        6.56        9.26      0.41 o 
   2  -1   3       23.37       17.16      0.55 o 
   3  -1   3      832.26      824.25      6.52 o 
   4  -1   3      218.68      233.22      3.07 o 
   5  -1   3       82.48       70.42      1.85 o 
   6  -1   3       93.55      104.37      2.37 o 
   7  -1   3        7.01        9.58      0.90 o 
   8  -1   3      124.16      109.24      3.02 o 
   9  -1   3       22.11       19.32      1.41 o 
  -9   0   3        7.22        6.20      1.17 o 
  -8   0   3       96.83      101.35      2.80 o 
  -7   0   3        9.39        5.85      0.79 o 
  -6   0   3       29.91       38.66      1.50 o 
  -5   0   3       14.85       19.72      0.81 o 
  -4   0   3       37.58       42.27      0.91 o 
  -3   0   3       24.38       21.42      0.65 o 
  -2   0   3      126.89      125.21      1.13 o 
  -1   0   3      441.68      394.15      3.53 o 
   0   0   3       88.68       92.04      0.89 o 
   1   0   3       60.77       67.88      1.06 o 
   2   0   3      365.79      405.60      9.67 o 
   3   0   3      961.28     1058.55      7.62 o 
   4   0   3        3.63        2.40      0.49 o 
   5   0   3       34.38       37.85      1.47 o 
   6   0   3      161.26      152.29      2.94 o 
   7   0   3        0.70        1.36      1.09 o 
   8   0   3       29.01       19.70      1.77 o 
   9   0   3       14.94       15.86      1.36 o 
  -9   1   3       29.40       32.00      2.04 o 
  -8   1   3       10.29       10.09      0.95 o 
  -7   1   3       23.14       22.45      1.47 o 
  -6   1   3       93.36       86.96      2.12 o 
  -5   1   3      808.98      903.89      8.33 o 
  -4   1   3        1.92        0.73      0.40 o 
  -3   1   3        3.99        2.37      0.33 o 
  -2   1   3       79.28       79.66      0.97 o 
  -1   1   3      180.92      180.79      1.87 o 
   0   1   3      139.12      130.99      1.37 o 
   1   1   3      194.96      196.45      2.45 o 
   2   1   3       92.71       87.69      1.13 o 
   3   1   3        2.18        2.29      0.36 o 
   4   1   3       71.89       75.56      1.28 o 
   5   1   3        1.69        1.61      0.63 o 
   6   1   3       49.86       52.27      1.90 o 
   7   1   3       47.31       40.46      1.96 o 
   8   1   3        2.76        2.80      0.95 o 
  -9   2   3       15.96       17.44      1.28 o 
  -8   2   3       67.12       63.48      2.34 o 
  -7   2   3        6.49        7.26      0.76 o 
  -6   2   3       77.74       83.12      2.12 o 
  -5   2   3      203.51      248.15      3.21 o 
  -4   2   3       78.69       83.08      1.77 o 
  -3   2   3      115.15      114.69      1.34 o 
  -2   2   3        3.01        5.49      0.33 o 
  -1   2   3       71.48       76.40      0.98 o 
   0   2   3     1081.33     1063.62      6.86 o 
   1   2   3      143.61      168.06      1.47 o 
   2   2   3      188.96      197.83      1.72 o 
   3   2   3      152.30      145.48      2.67 o 
   4   2   3       17.02       19.78      1.20 o 
   5   2   3      238.23      214.62      3.35 o 
   6   2   3      294.61      242.59      3.86 o 
   7   2   3        0.23       -1.25      1.25 o 
   8   2   3       40.50       39.62      2.23 o 
  -9   3   3        0.02        1.36      1.36 o 
  -8   3   3        5.13        4.46      1.01 o 
  -7   3   3       81.15       80.38      2.42 o 
  -6   3   3       91.14       92.32      2.26 o 
  -5   3   3        1.05        1.22      0.57 o 
  -4   3   3       88.25       83.79      1.36 o 
  -3   3   3      486.34      497.39      4.72 o 
  -2   3   3      266.86      280.54      2.86 o 
  -1   3   3        0.42        0.20      0.60 o 
   0   3   3        5.19        5.74      0.35 o 
   1   3   3       93.92       95.78      1.27 o 
   2   3   3       55.61       53.18      1.66 o 
   3   3   3      190.86      201.89      6.31 o 
   4   3   3       47.30       52.43      1.74 o 
   5   3   3       48.31       39.92      1.69 o 
   6   3   3      421.44      366.37      4.87 o 
   7   3   3        4.72        1.74      1.50 o 
   8   3   3       49.70       55.64      2.67 o 
  -9   4   3       81.32       79.04      2.99 o 
  -8   4   3       17.15       19.43      1.71 o 
  -7   4   3        9.15       10.34      0.98 o 
  -6   4   3      105.25      105.82      2.48 o 
  -5   4   3       55.92       51.15      1.74 o 
  -4   4   3       13.53       11.67      1.03 o 
  -3   4   3        9.74        8.61      0.50 o 
  -2   4   3      264.24      293.86      4.72 o 
  -1   4   3        6.65        3.01      0.34 o 
   0   4   3      141.44      138.75      1.56 o 
   1   4   3       74.18       67.85      1.29 o 
   2   4   3       22.06       21.21      0.88 o 
   3   4   3        1.69        4.82      0.68 o 
   4   4   3      176.03      160.59      2.94 o 
   5   4   3      118.59       92.43      2.53 o 
   6   4   3        0.42       -1.39      1.39 o 
   7   4   3       23.56       30.39      2.12 o 
  -9   5   3        0.83       -1.61      1.61 o 
  -8   5   3       25.03       22.69      1.88 o 
  -7   5   3       12.43        8.68      0.98 o 
  -6   5   3        0.37        1.06      1.09 o 
  -5   5   3       79.50       80.46      2.20 o 
  -4   5   3       82.68       85.27      2.12 o 
  -3   5   3      395.53      407.48      5.90 o 
  -2   5   3      186.32      195.49      2.02 o 
  -1   5   3       12.33       12.76      0.73 o 
   0   5   3      423.06      449.55      4.22 o 
   1   5   3        0.06       -0.14      0.79 o 
   2   5   3        0.93       -0.60      1.01 o 
   3   5   3       67.65       67.67      2.10 o 
   4   5   3      408.82      351.29      4.54 o 
   5   5   3        3.45        1.12      0.87 o 
   6   5   3       22.59       17.28      1.28 o 
   7   5   3       14.92       15.45      1.36 o 
  -8   6   3        1.33        1.99      1.39 o 
  -7   6   3       43.74       45.79      2.26 o 
  -6   6   3       17.99       19.75      1.55 o 
  -5   6   3       22.83       22.72      1.41 o 
  -4   6   3      576.30      600.83      7.89 o 
  -3   6   3      238.65      245.45      3.51 o 
  -2   6   3       17.92       20.27      1.28 o 
  -1   6   3      191.02      193.95      3.02 o 
   0   6   3       69.21       70.52      1.38 o 
   1   6   3        2.00        2.01      0.63 o 
   2   6   3       39.69       36.11      1.66 o 
   3   6   3      126.41      105.95      2.69 o 
   4   6   3       14.00       17.36      1.63 o 
   5   6   3        8.82       10.72      1.17 o 
   6   6   3        7.96       10.48      1.28 o 
  -8   7   3       24.31       27.73      2.15 o 
  -7   7   3       57.00       57.41      2.56 o 
  -6   7   3       39.67       38.23      2.10 o 
  -5   7   3       43.05       37.28      1.93 o 
  -4   7   3      106.20      112.97      2.75 o 
  -3   7   3       42.99       44.98      1.90 o 
  -2   7   3       58.63       62.42      1.99 o 
  -1   7   3       54.06       54.85      1.85 o 
   0   7   3       42.56       42.41      1.25 o 
   1   7   3        0.08       -0.27      0.95 o 
   2   7   3      169.20      149.73      3.18 o 
   3   7   3      174.18      170.19      3.46 o 
   4   7   3       37.69       29.58      1.96 o 
   5   7   3        3.14        4.27      1.12 o 
  -7   8   3        3.85        5.50      1.09 o 
  -6   8   3      175.52      179.80      3.92 o 
  -5   8   3       59.61       64.19      2.50 o 
  -4   8   3      152.19      153.65      3.37 o 
  -3   8   3       19.53       22.47      1.63 o 
  -2   8   3      248.92      249.42      4.05 o 
  -1   8   3       46.01       48.81      2.07 o 
   0   8   3       42.93       37.13      1.35 o 
   1   8   3       62.87       57.30      2.34 o 
   2   8   3       37.29       36.38      2.04 o 
   3   8   3       33.38       31.67      2.01 o 
   4   8   3        6.58       10.53      1.25 o 
  -6   9   3       13.15       15.54      1.33 o 
  -5   9   3       72.79       70.09      2.75 o 
  -4   9   3        9.22        9.25      1.09 o 
  -3   9   3       37.78       37.39      2.04 o 
  -2   9   3      242.33      235.58      4.30 o 
  -1   9   3        5.77        8.03      1.03 o 
   0   9   3        1.15       -0.20      0.93 o 
   1   9   3       27.07       30.85      2.04 o 
   2   9   3        8.94        6.69      1.12 o 
   3   9   3        0.48       -1.66      1.66 o 
  -5  10   3       52.78       50.80      2.75 o 
  -4  10   3       38.77       32.05      2.50 o 
  -3  10   3        0.66        1.12      1.20 o 
  -2  10   3       53.95       53.14      2.39 o 
  -1  10   3      213.68      208.37      4.22 o 
   0  10   3        6.02        6.64      0.71 o 
   1  10   3      152.10      130.68      3.54 o 
   2  10   3       19.93       19.89      1.90 o 
  -2  11   3       27.60       25.44      2.10 o 
  -1  11   3       17.05       16.05      1.28 o 
  -2 -13   4       12.13       11.35      1.09 o 
  -1 -13   4      172.44      172.59      4.00 o 
   0 -13   4       36.32       33.57      1.56 o 
   1 -13   4       45.40       45.49      2.37 o 
   2 -13   4       40.90       41.00      2.07 o 
   3 -13   4       29.52       25.11      1.82 o 
   4 -13   4       11.56       12.33      1.28 o 
  -3 -12   4       53.33       51.70      2.50 o 
  -2 -12   4        0.00       -1.22      1.22 o 
  -1 -12   4      535.79      549.95      6.61 o 
   0 -12   4      610.49      606.32      4.77 o 
   1 -12   4      207.46      213.45      4.08 o 
   2 -12   4       56.00       56.76      2.34 o 
   3 -12   4       50.56       51.56      2.31 o 
   4 -12   4       24.28       21.69      1.88 o 
   5 -12   4       62.84       61.03      2.67 o 
   6 -12   4        1.05        2.31      1.61 o 
  -5 -11   4        8.40        8.60      1.31 o 
  -4 -11   4      100.40      106.39      3.16 o 
  -3 -11   4       15.91       14.67      1.20 o 
  -2 -11   4       57.06       51.26      2.31 o 
  -1 -11   4       65.28       73.93      2.50 o 
   0 -11   4       64.24       66.25      4.42 o 
   1 -11   4        2.10       -0.30      1.28 o 
   2 -11   4       19.30       20.38      1.58 o 
   3 -11   4       82.04       82.96      2.61 o 
   4 -11   4        5.90        4.76      0.95 o 
   5 -11   4      237.64      216.01      4.24 o 
   6 -11   4      114.38      108.21      3.32 o 
  -6 -10   4        1.64        2.07      1.12 o 
  -5 -10   4       32.16       37.33      2.26 o 
  -4 -10   4      113.19      116.51      3.24 o 
  -3 -10   4      639.94      651.74      9.41 o 
  -2 -10   4     1353.15     1363.47     18.23 o 
  -1 -10   4       10.09       10.86      0.90 o 
   0 -10   4       98.63      102.47      1.78 o 
   1 -10   4        5.74        6.20      0.73 o 
   2 -10   4        3.34        3.24      0.71 o 
   3 -10   4        3.60        5.03      0.82 o 
   4 -10   4        9.78       12.68      0.98 o 
   5 -10   4      210.31      198.76      3.84 o 
   6 -10   4      485.81      455.26      6.01 o 
   7 -10   4        7.30        4.98      1.09 o 
  -6  -9   4       39.58       42.53      2.37 o 
  -5  -9   4       57.57       54.09      2.45 o 
  -4  -9   4       49.36       47.70      2.12 o 
  -3  -9   4        9.95       10.72      0.98 o 
  -2  -9   4      616.47      620.99      8.16 o 
  -1  -9   4       10.68       12.49      1.12 o 
   0  -9   4        4.32        4.35      0.57 o 
   1  -9   4      380.59      399.10      4.38 o 
   2  -9   4       40.64       40.24      1.66 o 
   3  -9   4        0.16       -0.54      1.01 o 
   4  -9   4        0.75       -0.05      1.06 o 
   5  -9   4        7.25        7.02      0.98 o 
   6  -9   4       39.57       44.57      2.15 o 
   7  -9   4       19.39       23.32      1.90 o 
   8  -9   4      153.12      148.67      3.89 o 
  -7  -8   4       45.56       40.79      2.53 o 
  -6  -8   4      146.96      152.72      3.73 o 
  -5  -8   4       19.06       20.65      1.63 o 
  -4  -8   4      384.05      382.20      4.73 o 
  -3  -8   4        0.30       -0.63      1.06 o 
  -2  -8   4       47.35       45.19      1.71 o 
  -1  -8   4       29.84       31.51      1.33 o 
   0  -8   4        0.00        1.06      0.57 o 
   1  -8   4       87.47       77.98      1.88 o 
   2  -8   4       33.31       34.20      1.41 o 
   3  -8   4      236.74      233.81      3.37 o 
   4  -8   4       41.92       39.13      1.74 o 
   5  -8   4       33.17       35.26      1.66 o 
   6  -8   4       23.91       25.20      1.69 o 
   7  -8   4      172.66      180.34      3.86 o 
   8  -8   4       47.24       41.85      2.48 o 
  -7  -7   4        1.72        2.07      1.03 o 
  -6  -7   4      140.07      144.40      3.40 o 
  -5  -7   4      189.06      189.35      3.48 o 
  -4  -7   4      868.59      875.39      9.44 o 
  -3  -7   4        0.04       -0.16      0.87 o 
  -2  -7   4       45.36       43.53      1.58 o 
  -1  -7   4       22.31       22.28      0.81 o 
   0  -7   4      492.66      480.44      4.12 o 
   1  -7   4      891.07      888.86      7.88 o 
   2  -7   4       98.87      100.66      1.44 o 
   3  -7   4       24.15       24.87      1.28 o 
   4  -7   4      442.73      451.64      6.45 o 
   5  -7   4        0.01        0.73      0.63 o 
   6  -7   4      127.58      127.75      2.94 o 
   7  -7   4      133.66      131.26      3.18 o 
   8  -7   4      315.37      313.61      5.20 o 
  -8  -6   4        4.05        1.88      1.71 o 
  -7  -6   4      427.88      450.14      5.88 o 
  -6  -6   4       65.84       67.56      2.34 o 
  -5  -6   4        0.00        0.03      0.65 o 
  -4  -6   4      236.67      235.52      3.32 o 
  -3  -6   4       85.61       76.01      2.83 o 
  -2  -6   4        5.39       10.23      0.68 o 
  -1  -6   4      124.64      126.04      1.47 o 
   0  -6   4     2573.89     2652.28     12.98 o 
   1  -6   4      659.55      651.63      6.26 o 
   2  -6   4      834.72      853.67      7.40 o 
   3  -6   4        4.59        5.84      0.75 o 
   4  -6   4      273.95      274.97      3.43 o 
   5  -6   4       13.83       11.24      1.12 o 
   6  -6   4       15.19       14.50      1.33 o 
   7  -6   4        0.15       -0.08      0.79 o 
   8  -6   4        1.63        3.46      0.95 o 
   9  -6   4       47.25       48.08      2.64 o 
  -8  -5   4       30.88       31.78      2.12 o 
  -7  -5   4        4.06        6.07      0.93 o 
  -6  -5   4        6.49        5.44      0.90 o 
  -5  -5   4        7.69        6.15      0.71 o 
  -4  -5   4        9.92        9.71      0.71 o 
  -3  -5   4       68.36       62.78      1.16 o 
  -2  -5   4      551.35      537.13      5.69 o 
  -1  -5   4      211.24      230.76      2.53 o 
   0  -5   4       14.46       15.08      0.78 o 
   1  -5   4      155.03      144.05      1.41 o 
   2  -5   4       42.20       47.04      1.01 o 
   3  -5   4       22.01       23.00      1.07 o 
   4  -5   4       27.75       29.79      1.93 o 
   5  -5   4       41.87       41.60      1.61 o 
   6  -5   4      480.12      495.94      5.17 o 
   7  -5   4       13.85       14.86      1.47 o 
   8  -5   4       27.50       29.30      2.01 o 
   9  -5   4       23.81       27.83      2.10 o 
  -9  -4   4       79.42       96.24      3.29 o 
  -8  -4   4        9.75       10.83      1.14 o 
  -7  -4   4       74.48       79.45      2.50 o 
  -6  -4   4        0.03        0.65      0.93 o 
  -5  -4   4       37.53       36.81      1.47 o 
  -4  -4   4      323.93      330.19      6.29 o 
  -3  -4   4       41.06       44.72      0.94 o 
  -2  -4   4     3810.66     4028.91     14.46 o 
  -1  -4   4      196.28      231.39      2.36 o 
   0  -4   4       98.85      101.41      1.10 o 
   1  -4   4        8.23        9.13      0.51 o 
   2  -4   4       42.66       48.88      2.20 o 
   3  -4   4        5.56        5.64      0.38 o 
   4  -4   4      530.99      523.68     16.24 o 
   5  -4   4       79.67       74.93      1.96 o 
   6  -4   4        0.02       -0.24      0.87 o 
   7  -4   4      203.63      212.31      3.75 o 
   8  -4   4       14.82       14.12      1.14 o 
   9  -4   4       21.18       18.26      1.31 o 
  -9  -3   4        3.01        5.66      1.17 o 
  -8  -3   4       23.75       28.11      1.88 o 
  -7  -3   4      211.35      204.91      3.70 o 
  -6  -3   4       23.31       22.47      1.36 o 
  -5  -3   4      222.62      211.47      3.05 o 
  -4  -3   4      114.47      123.57      1.54 o 
  -3  -3   4      480.29      523.12      4.47 o 
  -2  -3   4      181.63      195.44      1.56 o 
  -1  -3   4        7.47        2.18      0.28 o 
   0  -3   4        9.24        7.86      0.73 o 
   1  -3   4      314.87      317.51      2.57 o 
   2  -3   4      482.67      518.86      7.13 o 
   3  -3   4       83.00       72.03      1.11 o 
   4  -3   4       11.25       13.82      0.98 o 
   5  -3   4       10.17       10.80      0.71 o 
   6  -3   4        0.03        0.46      0.63 o 
   7  -3   4       79.31       83.15      2.48 o 
   8  -3   4       19.77       25.77      1.85 o 
   9  -3   4       47.30       40.81      2.39 o 
  -9  -2   4       38.19       44.65      2.45 o 
  -8  -2   4        0.22        1.52      1.22 o 
  -7  -2   4      144.92      145.05      3.07 o 
  -6  -2   4       61.69       64.81      1.93 o 
  -5  -2   4        0.01        1.44      0.49 o 
  -4  -2   4      771.10      904.88      7.72 o 
  -3  -2   4       48.84       43.54      0.89 o 
  -2  -2   4       86.46      104.65      1.71 o 
  -1  -2   4     1708.06     1680.44      7.92 o 
   0  -2   4      449.20      457.15      4.08 o 
   1  -2   4       91.87       94.86      2.27 o 
   2  -2   4      182.64      184.44      1.51 o 
   3  -2   4       10.30       11.46      0.91 o 
   4  -2   4        5.30        7.35      0.54 o 
   5  -2   4      135.17      131.99      2.50 o 
   6  -2   4       35.26       32.60      1.52 o 
   7  -2   4        2.21        1.71      1.17 o 
   8  -2   4        5.84        5.82      1.03 o 
   9  -2   4       31.68       27.10      2.12 o 
  -9  -1   4        4.18        5.47      1.09 o 
  -8  -1   4       24.03       23.43      1.80 o 
  -7  -1   4      177.14      174.00      3.32 o 
  -6  -1   4       21.59       20.62      1.28 o 
  -5  -1   4       57.81       64.82      1.40 o 
  -4  -1   4     1147.44     1238.18     14.91 o 
  -3  -1   4      683.95      751.57      6.31 o 
  -2  -1   4       78.27       79.83      0.99 o 
  -1  -1   4       81.59       90.06      0.98 o 
   0  -1   4      404.68      396.96      4.82 o 
   1  -1   4      209.46      195.42      2.04 o 
   2  -1   4      183.21      170.38      1.47 o 
   3  -1   4       31.95       31.65      0.84 o 
   4  -1   4      167.30      160.55      1.78 o 
   5  -1   4      131.56      123.50      2.45 o 
   6  -1   4        1.90        0.11      0.95 o 
   7  -1   4      181.51      165.62      3.40 o 
   8  -1   4        3.40        3.40      0.98 o 
   9  -1   4       28.41       27.45      2.23 o 
  -9   0   4       27.46       29.22      2.04 o 
  -8   0   4        7.36       10.64      0.95 o 
  -7   0   4       82.68       90.01      2.42 o 
  -6   0   4       29.27       27.73      1.39 o 
  -5   0   4        1.57        3.29      0.52 o 
  -4   0   4       51.80       41.19      1.41 o 
  -3   0   4        0.28       -0.02      0.46 o 
  -2   0   4      412.30      432.16      4.48 o 
  -1   0   4      967.77      942.34      6.20 o 
   0   0   4      336.16      339.25      3.73 o 
   1   0   4      737.65      735.34      8.79 o 
   2   0   4      836.20      820.41     13.75 o 
   3   0   4      186.43      192.72      1.81 o 
   4   0   4       19.12       23.10      0.87 o 
   5   0   4       50.85       57.41      1.80 o 
   6   0   4       58.98       55.59      1.96 o 
   7   0   4      406.61      385.52      5.14 o 
   8   0   4       46.78       48.38      2.42 o 
  -9   1   4       68.24       62.55      2.75 o 
  -8   1   4       14.39       15.62      1.17 o 
  -7   1   4        0.01        0.87      0.68 o 
  -6   1   4       33.15       24.03      1.36 o 
  -5   1   4       67.74       70.61      1.82 o 
  -4   1   4      534.97      532.05      5.66 o 
  -3   1   4       11.02       11.51      0.97 o 
  -2   1   4       29.97       30.22      0.90 o 
  -1   1   4     3285.14     3394.15     12.50 o 
   0   1   4     1357.73     1466.76      8.24 o 
   1   1   4        1.09        0.50      0.48 o 
   2   1   4       15.15       14.46      0.65 o 
   3   1   4       40.84       40.35      0.98 o 
   4   1   4      114.23      114.74      2.26 o 
   5   1   4        0.24       -0.33      0.84 o 
   6   1   4       53.40       44.60      1.93 o 
   7   1   4        3.86        2.12      0.95 o 
   8   1   4       74.47       68.29      2.69 o 
  -9   2   4       30.97       31.10      2.10 o 
  -8   2   4       27.45       25.82      1.88 o 
  -7   2   4       91.82       91.42      2.53 o 
  -6   2   4       21.39       25.49      1.39 o 
  -5   2   4       11.61        9.44      0.95 o 
  -4   2   4       12.27       11.85      0.59 o 
  -3   2   4      151.82      145.47      2.71 o 
  -2   2   4       44.28       40.21      0.87 o 
  -1   2   4     1054.28     1102.84      7.72 o 
   0   2   4      491.34      567.79      5.59 o 
   1   2   4      502.64      546.92      8.01 o 
   2   2   4      330.49      289.83      3.16 o 
   3   2   4       89.00       80.33      1.51 o 
   4   2   4      163.65      176.67      2.94 o 
   5   2   4      145.62      110.28      2.56 o 
   6   2   4       68.23       61.30      2.18 o 
   7   2   4       43.55       38.34      2.10 o 
   8   2   4        7.31        8.27      1.22 o 
  -9   3   4       24.45       24.38      2.07 o 
  -8   3   4        0.72        1.39      1.28 o 
  -7   3   4       78.64       75.91      2.48 o 
  -6   3   4        2.73        3.24      0.68 o 
  -5   3   4        1.02        0.63      0.84 o 
  -4   3   4      117.17      117.87      2.31 o 
  -3   3   4      680.45      715.81      7.20 o 
  -2   3   4      911.66      939.05      7.86 o 
  -1   3   4      778.60      827.56      7.22 o 
   0   3   4       25.80       31.96      0.85 o 
   1   3   4      468.43      468.32      4.02 o 
   2   3   4      111.06      113.92      2.14 o 
   3   3   4        0.10        0.00      0.82 o 
   4   3   4      108.16       90.22      2.29 o 
   5   3   4        5.61        1.06      1.17 o 
   6   3   4       16.86       16.16      1.61 o 
   7   3   4        5.66        8.63      1.14 o 
  -9   4   4       52.37       53.33      2.56 o 
  -8   4   4       16.77       15.62      1.22 o 
  -7   4   4       23.54       23.35      1.63 o 
  -6   4   4       78.32       74.61      2.29 o 
  -5   4   4       39.01       38.96      1.66 o 
  -4   4   4       75.34       80.16      2.01 o 
  -3   4   4      105.89      121.90      2.37 o 
  -2   4   4      899.29      951.36      8.50 o 
  -1   4   4        1.27        0.46      0.50 o 
   0   4   4       24.05       22.09     10.86 o 
   1   4   4       26.02       23.37      1.22 o 
   2   4   4        6.68        9.20      0.79 o 
   3   4   4      267.48      238.19      3.51 o 
   4   4   4      293.75      297.48      4.14 o 
   5   4   4        2.70       -0.19      1.31 o 
   6   4   4       17.60       18.37      1.80 o 
   7   4   4        1.14       -0.33      1.58 o 
  -8   5   4        7.71        9.60      1.06 o 
  -7   5   4       86.91       81.71      2.80 o 
  -6   5   4      117.89      125.16      2.99 o 
  -5   5   4       19.64       24.73      1.50 o 
  -4   5   4        2.42        2.78      0.73 o 
  -3   5   4      289.26      308.06      3.86 o 
  -2   5   4      185.29      187.09      2.94 o 
  -1   5   4      366.34      372.63      4.05 o 
   0   5   4        1.24        1.37      0.43 o 
   1   5   4       31.59       27.56      1.44 o 
   2   5   4       28.95       28.90      1.55 o 
   3   5   4       14.23       10.88      0.90 o 
   4   5   4       74.71       78.04      2.50 o 
   5   5   4       12.52        8.71      1.12 o 
   6   5   4       14.59       18.12      1.31 o 
  -8   6   4        5.25        5.14      1.17 o 
  -7   6   4       15.77       16.43      1.20 o 
  -6   6   4        5.92        6.61      0.98 o 
  -5   6   4       18.24       17.06      1.58 o 
  -4   6   4      365.70      376.95      4.68 o 
  -3   6   4        5.03        4.63      0.76 o 
  -2   6   4        8.64        8.00      0.79 o 
  -1   6   4      494.65      498.39      7.10 o 
   0   6   4       49.50       49.42      1.30 o 
   1   6   4       42.31       37.96      1.71 o 
   2   6   4        3.81        3.59      0.84 o 
   3   6   4       52.01       44.62      2.20 o 
   4   6   4        0.01        1.52      1.25 o 
   5   6   4       49.83       52.70      2.50 o 
   6   6   4        8.75       13.55      1.28 o 
  -7   7   4       86.16       96.62      3.13 o 
  -6   7   4        8.22        9.01      1.12 o 
  -5   7   4      229.16      240.04      4.16 o 
  -4   7   4      251.78      253.26      4.22 o 
  -3   7   4        4.17        3.18      0.93 o 
  -2   7   4        4.14        5.50      0.87 o 
  -1   7   4       22.12       19.70      1.55 o 
   0   7   4     1325.24     1289.64     12.32 o 
   1   7   4        9.52       10.09      1.03 o 
   2   7   4      356.41      357.47      4.95 o 
   3   7   4        0.00        0.90      0.90 o 
   4   7   4        0.04        0.27      1.50 o 
   5   7   4        1.49        1.06      1.50 o 
  -7   8   4       10.33       12.54      1.33 o 
  -6   8   4        0.02        1.44      1.44 o 
  -5   8   4        0.75        0.22      1.33 o 
  -4   8   4       64.39       60.21      2.37 o 
  -3   8   4      209.27      215.39      3.95 o 
  -2   8   4       69.98       70.80      2.48 o 
  -1   8   4       57.15       59.70      2.34 o 
   0   8   4        4.75        4.29      0.69 o 
   1   8   4        6.91       10.72      1.09 o 
   2   8   4      156.07      154.74      3.62 o 
   3   8   4        4.24        5.55      1.12 o 
   4   8   4        8.69        8.43      1.22 o 
  -5   9   4        0.24        1.25      1.50 o 
  -4   9   4        0.13        0.82      1.55 o 
  -3   9   4       18.42       19.37      1.88 o 
  -2   9   4     1197.92     1213.87     13.60 o 
  -1   9   4      117.33      123.66      3.35 o 
   0   9   4        0.29        2.21      0.66 o 
   1   9   4        1.61        2.01      0.90 o 
   2   9   4       90.84       97.84      3.05 o 
  -4  10   4      233.13      244.66      4.84 o 
  -3  10   4        8.02        8.79      1.12 o 
  -2  10   4      128.61      123.75      3.48 o 
  -1  10   4       72.64       68.95      2.80 o 
   0  10   4       29.14       27.08      1.49 o 
  -2 -13   5        7.73        5.58      1.09 o 
  -1 -13   5      574.28      563.55      6.97 o 
   0 -13   5       19.81       19.96      1.08 o 
   1 -13   5       94.63       90.33      2.99 o 
   2 -13   5       62.33       54.69      2.45 o 
   3 -13   5        6.22        7.26      0.98 o 
   4 -13   5        0.76        0.52      1.14 o 
  -4 -12   5       35.93       34.42      2.37 o 
  -3 -12   5        4.05        2.88      1.28 o 
  -2 -12   5        0.86        1.96      1.47 o 
  -1 -12   5      398.97      396.22      5.55 o 
   0 -12   5       46.70       47.46      1.66 o 
   1 -12   5       15.74       15.24      1.20 o 
   2 -12   5       92.96       85.49      2.80 o 
   3 -12   5       62.28       66.06      2.48 o 
   4 -12   5        0.16       -0.35      1.39 o 
   5 -12   5       16.84       15.89      1.41 o 
   6 -12   5        2.88        2.64      1.14 o 
  -5 -11   5       25.35       33.66      2.18 o 
  -4 -11   5       43.67       45.49      2.39 o 
  -3 -11   5      142.40      141.70      3.43 o 
  -2 -11   5        2.39        3.48      0.93 o 
  -1 -11   5        8.31        7.26      1.01 o 
   0 -11   5      100.10      103.02      1.95 o 
   1 -11   5        1.18        1.93      0.87 o 
   2 -11   5        2.63        3.07      0.95 o 
   3 -11   5       56.83       59.37      2.26 o 
   4 -11   5       16.18       17.01      1.66 o 
   5 -11   5        0.42        0.98      1.31 o 
   6 -11   5       15.37       12.65      1.31 o 
  -6 -10   5       33.07       30.37      2.31 o 
  -5 -10   5      230.14      236.58      4.60 o 
  -4 -10   5        2.43        4.24      0.98 o 
  -3 -10   5      257.41      267.08      4.30 o 
  -2 -10   5        0.30        1.52      0.82 o 
  -1 -10   5        1.64        1.90      0.71 o 
   0 -10   5      106.28       98.59      1.77 o 
   1 -10   5      255.41      252.91      3.81 o 
   2 -10   5      271.51      286.86      4.03 o 
   3 -10   5        9.38       12.46      0.98 o 
   4 -10   5       64.59       66.53      2.37 o 
   5 -10   5        9.44        7.40      1.06 o 
   6 -10   5        3.91        4.05      1.03 o 
   7 -10   5        0.12       -0.08      1.47 o 
  -6  -9   5      268.85      286.05      5.03 o 
  -5  -9   5       38.65       41.68      2.15 o 
  -4  -9   5       18.84       17.41      1.55 o 
  -3  -9   5        2.86        3.67      0.90 o 
  -2  -9   5      136.15      137.98      2.88 o 
  -1  -9   5        0.88        1.20      0.82 o 
   0  -9   5       54.98       59.67      1.31 o 
   1  -9   5     1115.97     1145.44     14.77 o 
   2  -9   5       61.29       65.11      2.04 o 
   3  -9   5      239.45      240.69      3.67 o 
   4  -9   5       21.50       22.01      1.47 o 
   5  -9   5       13.43       13.22      1.01 o 
   6  -9   5       19.15       20.00      1.80 o 
   7  -9   5       26.22       23.21      2.12 o 
   8  -9   5       17.66       16.35      1.39 o 
  -7  -8   5        8.23        8.84      1.17 o 
  -6  -8   5        4.87        4.44      1.06 o 
  -5  -8   5       18.07       22.61      1.66 o 
  -4  -8   5        2.24        2.20      0.73 o 
  -3  -8   5        0.07        0.30      0.90 o 
  -2  -8   5      548.16      520.24      6.99 o 
  -1  -8   5        1.25        2.01      0.57 o 
   0  -8   5      224.39      256.44      2.35 o 
   1  -8   5       85.51       86.25      2.01 o 
   2  -8   5      114.38      123.07      2.39 o 
   3  -8   5       22.90       26.42      1.41 o 
   4  -8   5       65.41       67.72      2.10 o 
   5  -8   5       10.59        8.38      0.93 o 
   6  -8   5        0.57        0.38      1.20 o 
   7  -8   5       25.55       21.01      1.80 o 
   8  -8   5        1.94        1.96      1.50 o 
  -7  -7   5       46.81       50.77      2.45 o 
  -6  -7   5      129.35      141.51      3.35 o 
  -5  -7   5       19.40       16.24      1.47 o 
  -4  -7   5       66.60       67.53      2.07 o 
  -3  -7   5        0.04       -0.90      0.90 o 
  -2  -7   5      120.85      121.65      2.39 o 
  -1  -7   5      476.30      534.15      4.48 o 
   0  -7   5       75.62       87.55      1.93 o 
   1  -7   5        7.66        9.56      0.54 o 
   2  -7   5       71.39       70.19      1.27 o 
   3  -7   5        0.53       -0.93      0.93 o 
   4  -7   5       69.77       66.55      1.96 o 
   5  -7   5        0.06       -0.30      0.87 o 
   6  -7   5        3.50        4.84      0.87 o 
   7  -7   5        7.10        5.17      1.09 o 
   8  -7   5       78.28       76.87      2.88 o 
  -8  -6   5        2.77        1.47      1.17 o 
  -7  -6   5        6.06        8.71      1.09 o 
  -6  -6   5       19.59       16.79      1.41 o 
  -5  -6   5        6.08        7.29      0.76 o 
  -4  -6   5      140.05      135.88      2.58 o 
  -3  -6   5       14.56       13.17      1.09 o 
  -2  -6   5      202.21      234.57      2.10 o 
  -1  -6   5      491.02      526.87      7.85 o 
   0  -6   5      477.29      525.70      4.72 o 
   1  -6   5      140.32      127.61      1.49 o 
   2  -6   5       25.11       28.16      0.85 o 
   3  -6   5        1.49        0.42      0.86 o 
   4  -6   5        0.08       -0.16      0.82 o 
   5  -6   5        0.00        0.14      0.79 o 
   6  -6   5        3.91        4.79      0.84 o 
   7  -6   5       19.24       18.83      1.69 o 
   8  -6   5        0.43        0.95      1.33 o 
  -8  -5   5      157.90      179.44      4.00 o 
  -7  -5   5       20.75       21.41      1.82 o 
  -6  -5   5       56.95       55.78      2.04 o 
  -5  -5   5      127.44      141.73      2.78 o 
  -4  -5   5       55.34       58.25      1.77 o 
  -3  -5   5       15.49       26.70      0.88 o 
  -2  -5   5       67.99       69.77      1.15 o 
  -1  -5   5      262.64      252.83      2.75 o 
   0  -5   5       95.63       89.36      1.52 o 
   1  -5   5       82.73       79.19      2.34 o 
   2  -5   5        1.59        1.93      0.35 o 
   3  -5   5      139.98      142.81      1.66 o 
   4  -5   5      216.33      222.22      3.07 o 
   5  -5   5       54.99       51.72      1.74 o 
   6  -5   5        0.06        1.14      0.63 o 
   7  -5   5       11.39        9.96      0.95 o 
   8  -5   5       17.32       15.97      1.22 o 
  -9  -4   5       35.24       39.32      2.48 o 
  -8  -4   5       25.33       26.45      1.96 o 
  -7  -4   5      119.28      123.42      3.02 o 
  -6  -4   5       34.79       34.28      1.69 o 
  -5  -4   5        0.60        1.77      0.60 o 
  -4  -4   5      171.36      163.01      2.79 o 
  -3  -4   5      136.28      157.03      2.45 o 
  -2  -4   5      691.89      817.29      7.95 o 
  -1  -4   5       63.01       59.59      0.96 o 
   0  -4   5       10.02        8.17      0.49 o 
   1  -4   5      916.31      931.72      6.94 o 
   2  -4   5      481.67      493.48      4.39 o 
   3  -4   5        4.87        7.75      0.45 o 
   4  -4   5      126.74      120.54      3.97 o 
   5  -4   5       53.08       52.70      1.77 o 
   6  -4   5        4.61        6.50      0.73 o 
   7  -4   5       34.92       35.70      1.85 o 
   8  -4   5       77.85       73.95      2.72 o 
   9  -4   5        7.17        6.07      1.22 o 
  -9  -3   5       12.29       14.61      1.28 o 
  -8  -3   5        3.94        2.80      1.01 o 
  -7  -3   5       14.28       13.69      0.98 o 
  -6  -3   5       15.19       12.84      1.14 o 
  -5  -3   5       21.77       39.10      1.52 o 
  -4  -3   5       16.42       20.24      1.36 o 
  -3  -3   5       10.77        8.90      0.58 o 
  -2  -3   5      108.60      128.07      2.08 o 
  -1  -3   5       81.53       84.29      1.08 o 
   0  -3   5       13.57       17.17      0.83 o 
   1  -3   5        9.76       12.57      0.57 o 
   2  -3   5      123.06      133.67      2.24 o 
   3  -3   5       19.54       15.97      0.87 o 
   4  -3   5      138.73      140.61      1.73 o 
   5  -3   5       10.28       11.07      1.06 o 
   6  -3   5       70.38       76.29      2.23 o 
   7  -3   5      115.03      114.60      2.91 o 
   8  -3   5       42.02       38.61      2.18 o 
  -9  -2   5        0.61       -1.58      1.58 o 
  -8  -2   5       58.93       57.14      2.39 o 
  -7  -2   5       14.24       11.32      0.95 o 
  -6  -2   5        3.10        1.99      0.65 o 
  -5  -2   5      121.90      119.12      2.34 o 
  -4  -2   5       56.62       54.67      1.10 o 
  -3  -2   5       67.38       72.22      1.27 o 
  -2  -2   5      187.39      174.87      2.18 o 
  -1  -2   5      261.38      275.68      5.65 o 
   0  -2   5     1152.76     1185.34     10.86 o 
   1  -2   5     2373.41     2479.01     17.52 o 
   2  -2   5       22.38       27.85      1.09 o 
   3  -2   5       23.05       22.50      1.88 o 
   4  -2   5      462.13      466.44      4.90 o 
   5  -2   5        5.58        4.03      0.71 o 
   6  -2   5       12.70       10.39      0.87 o 
   7  -2   5      128.87      125.11      3.05 o 
   8  -2   5      131.48      126.63      3.48 o 
  -9  -1   5        1.56       -0.03      1.39 o 
  -8  -1   5       46.78       50.06      2.23 o 
  -7  -1   5      285.52      280.03      4.19 o 
  -6  -1   5        1.75        2.42      0.63 o 
  -5  -1   5        3.20       -0.08      0.84 o 
  -4  -1   5       82.67       80.71      1.29 o 
  -3  -1   5      106.12      103.06      1.34 o 
  -2  -1   5      507.61      483.45      5.04 o 
  -1  -1   5      142.78      168.70      2.73 o 
   0  -1   5     2073.43     2170.70     10.07 o 
   1  -1   5     2478.28     2706.54     13.67 o 
   2  -1   5      128.13      125.93      1.41 o 
   3  -1   5       44.33       39.04      2.29 o 
   4  -1   5       30.76       24.84      1.28 o 
   5  -1   5        0.13        0.08      0.82 o 
   6  -1   5      181.17      156.72      3.13 o 
   7  -1   5       85.82       87.37      2.67 o 
   8  -1   5        2.38        2.69      1.03 o 
  -9   0   5       48.36       44.19      2.45 o 
  -8   0   5        5.83        5.17      1.01 o 
  -7   0   5       62.59       60.16      2.18 o 
  -6   0   5        2.28        2.67      0.71 o 
  -5   0   5       10.74       13.03      1.06 o 
  -4   0   5       46.17       44.25      1.04 o 
  -3   0   5      246.96      236.76      1.97 o 
  -2   0   5       30.69       37.82      1.13 o 
  -1   0   5      242.15      262.53      2.64 o 
   0   0   5      293.16      362.13      3.08 o 
   1   0   5       39.67       50.08      0.93 o 
   2   0   5       21.66       23.36      0.77 o 
   3   0   5       45.42       49.19      1.10 o 
   4   0   5        2.20        2.48      0.63 o 
   5   0   5      112.10      106.20      2.48 o 
   6   0   5      116.73      118.03      2.86 o 
   7   0   5        0.06        0.19      1.28 o 
   8   0   5       47.05       39.53      2.34 o 
  -9   1   5       43.21       43.75      2.39 o 
  -8   1   5       22.72       23.29      1.74 o 
  -7   1   5      158.86      146.90      3.16 o 
  -6   1   5       24.25       16.46      1.31 o 
  -5   1   5      244.39      244.72      3.37 o 
  -4   1   5       74.53       84.65      1.37 o 
  -3   1   5       24.33       27.66      1.58 o 
  -2   1   5     1001.35     1053.56     15.21 o 
  -1   1   5     1596.85     1766.45     10.02 o 
   0   1   5        2.04        3.65      0.76 o 
   1   1   5      169.08      173.61      1.67 o 
   2   1   5        0.61        2.57      0.39 o 
   3   1   5       18.52       12.35      1.17 o 
   4   1   5      638.84      607.79      7.51 o 
   5   1   5        4.32        5.01      0.73 o 
   6   1   5       15.73       13.85      1.03 o 
   7   1   5        8.32        6.67      1.06 o 
   8   1   5        8.74        8.57      1.25 o 
  -9   2   5      167.16      167.80      4.03 o 
  -8   2   5        6.08        5.58      1.01 o 
  -7   2   5      115.32      111.39      2.88 o 
  -6   2   5        1.63       -0.68      0.93 o 
  -5   2   5       31.45       36.46      1.52 o 
  -4   2   5        0.94        0.73      0.57 o 
  -3   2   5        7.69        6.02      0.48 o 
  -2   2   5      417.70      486.29      4.64 o 
  -1   2   5      428.68      443.61      5.26 o 
   0   2   5        0.59       -0.45      0.45 o 
   1   2   5       20.11       12.34      0.65 o 
   2   2   5      368.21      370.95      3.86 o 
   3   2   5      218.16      214.52      3.16 o 
   4   2   5        6.62        7.67      0.76 o 
   5   2   5       46.75       43.48      1.88 o 
   6   2   5       40.33       37.39      2.10 o 
   7   2   5       12.21       11.78      1.20 o 
  -9   3   5       27.90       29.06      2.18 o 
  -8   3   5       12.94       13.25      1.14 o 
  -7   3   5        0.71       -0.87      1.17 o 
  -6   3   5       13.46       15.94      1.44 o 
  -5   3   5        1.08        1.41      0.63 o 
  -4   3   5      310.47      322.67      3.89 o 
  -3   3   5      406.28      425.38      5.96 o 
  -2   3   5       81.17       74.96      1.31 o 
  -1   3   5      148.37      156.70      1.77 o 
   0   3   5       25.59       24.84     10.39 o 
   1   3   5       34.60       30.99      1.36 o 
   2   3   5        7.42        8.33      0.79 o 
   3   3   5        0.57       -0.11      1.06 o 
   4   3   5       13.21       13.99      1.22 o 
   5   3   5      152.65      144.97      3.32 o 
   6   3   5        1.55       -1.12      1.36 o 
   7   3   5        0.85        0.79      1.50 o 
  -8   4   5       13.25       10.04      1.17 o 
  -7   4   5      104.93      104.43      3.02 o 
  -6   4   5       95.10       96.13      2.72 o 
  -5   4   5       23.92       26.88      1.50 o 
  -4   4   5      487.89      509.57      7.16 o 
  -3   4   5       17.85       14.28      1.31 o 
  -2   4   5       41.56       39.92      1.58 o 
  -1   4   5        0.22       -0.05      0.54 o 
   0   4   5       17.14       14.41      6.99 o 
   1   4   5     2736.61     2717.36     22.18 o 
   2   4   5      639.30      640.20      8.05 o 
   3   4   5      160.88      158.90      3.16 o 
   4   4   5        0.14        1.41      1.12 o 
   5   4   5      158.39      161.89      3.59 o 
   6   4   5       33.89       26.50      2.07 o 
  -8   5   5      150.12      145.16      3.78 o 
  -7   5   5      362.71      356.55      5.36 o 
  -6   5   5        3.65        4.46      0.90 o 
  -5   5   5        0.06        0.49      0.82 o 
  -4   5   5        0.02       -0.44      0.98 o 
  -3   5   5       23.95       23.29      1.52 o 
  -2   5   5       18.53       17.60      1.22 o 
  -1   5   5      299.37      301.50      3.89 o 
   0   5   5       12.43       13.98      0.88 o 
   1   5   5        7.49        7.78      0.79 o 
   2   5   5      787.28      776.68      9.36 o 
   3   5   5      189.64      177.16      3.54 o 
   4   5   5        7.65        9.41      1.03 o 
   5   5   5        6.88        8.00      1.12 o 
   6   5   5        0.56       -1.52      1.52 o 
  -7   6   5       11.08       12.38      1.22 o 
  -6   6   5      102.31      100.86      3.07 o 
  -5   6   5        0.49       -1.25      1.25 o 
  -4   6   5       61.72       64.32      2.31 o 
  -3   6   5       23.66       25.06      1.66 o 
  -2   6   5       29.52       31.43      1.58 o 
  -1   6   5     1018.20     1024.69     15.21 o 
   0   6   5      125.24      122.08      2.03 o 
   1   6   5       80.74       78.25      2.45 o 
   2   6   5       12.34       11.37      1.09 o 
   3   6   5      196.94      202.76      3.95 o 
   4   6   5        1.23       -0.08      1.39 o 
   5   6   5       39.59       42.91      2.45 o 
  -7   7   5       11.52        9.11      1.31 o 
  -6   7   5        4.33        4.49      1.14 o 
  -5   7   5       12.33       10.26      1.12 o 
  -4   7   5       89.47       84.27      2.83 o 
  -3   7   5      130.41      129.54      3.16 o 
  -2   7   5        0.10        0.30      1.22 o 
  -1   7   5      134.29      130.60      3.21 o 
   0   7   5      958.80      949.19      7.94 o 
   1   7   5       54.10       49.00      2.18 o 
   2   7   5       30.48       28.68      1.99 o 
   3   7   5        3.09        3.67      1.17 o 
   4   7   5        0.14       -0.90      1.52 o 
  -6   8   5        1.06        0.00      1.14 o 
  -5   8   5       58.64       59.78      2.67 o 
  -4   8   5        0.22       -0.52      1.36 o 
  -3   8   5      124.68      123.01      3.27 o 
  -2   8   5        5.76        4.76      1.14 o 
  -1   8   5      153.13      140.75      3.46 o 
   0   8   5       35.83       35.11      3.20 o 
   1   8   5      107.46      100.10      3.13 o 
   2   8   5       52.79       56.35      2.42 o 
   3   8   5       35.65       38.09      2.34 o 
  -4   9   5       28.03       29.63      2.39 o 
  -3   9   5       25.25       23.40      1.96 o 
  -2   9   5      459.21      444.68      6.15 o 
  -1   9   5        7.33        6.23      1.01 o 
   0   9   5        4.14        4.15      0.73 o 
   1   9   5      111.80      117.87      3.48 o 
   1 -14   6      108.97      104.56      3.32 o 
  -2 -13   6       58.05       54.99      2.53 o 
  -1 -13   6       32.97       36.60      2.10 o 
   0 -13   6        0.92        0.41      1.32 o 
   1 -13   6       97.89       94.71      3.10 o 
   2 -13   6       32.31       28.54      1.93 o 
   3 -13   6       74.67       76.05      2.69 o 
   4 -13   6       37.60       36.32      2.31 o 
  -4 -12   6        1.29       -0.49      1.50 o 
  -3 -12   6        0.05        0.82      1.52 o 
  -2 -12   6        4.72        5.28      1.09 o 
  -1 -12   6       50.93       59.45      2.45 o 
   0 -12   6        0.65       -0.83      0.92 o 
   1 -12   6       90.88       89.44      2.80 o 
   2 -12   6       87.91       92.43      2.91 o 
   3 -12   6      121.01      116.07      3.16 o 
   4 -12   6      154.45      149.62      3.67 o 
   5 -12   6        6.35        6.42      1.22 o 
  -5 -11   6       19.70       25.63      1.99 o 
  -4 -11   6       71.50       75.67      2.83 o 
  -3 -11   6        2.04        2.99      0.93 o 
  -2 -11   6       38.30       34.99      2.01 o 
  -1 -11   6      144.85      149.46      3.35 o 
   0 -11   6        0.77       -0.85      0.85 o 
   1 -11   6       10.45       11.51      1.01 o 
   2 -11   6       40.56       46.47      2.01 o 
   3 -11   6      178.93      184.40      3.70 o 
   4 -11   6        0.70        1.44      1.31 o 
   5 -11   6       12.96       13.69      1.25 o 
   6 -11   6        0.16        1.80      1.44 o 
  -6 -10   6       52.96       56.30      2.56 o 
  -5 -10   6      168.76      185.21      4.03 o 
  -4 -10   6       19.47       18.75      1.25 o 
  -3 -10   6       40.83       42.55      2.01 o 
  -2 -10   6        2.78       -0.76      1.28 o 
  -1 -10   6       12.49       14.94      1.25 o 
   0 -10   6       34.30       38.05      1.21 o 
   1 -10   6        5.94        8.03      0.79 o 
   2 -10   6       48.51       49.98      1.93 o 
   3 -10   6       19.41       18.64      1.55 o 
   4 -10   6       60.05       52.00      2.39 o 
   5 -10   6        2.43        0.79      1.28 o 
   6 -10   6        2.50        1.36      1.63 o 
   7 -10   6        0.09       -1.03      1.47 o 
  -6  -9   6       57.56       72.24      2.75 o 
  -5  -9   6       16.25       14.45      1.20 o 
  -4  -9   6        0.06        0.71      1.20 o 
  -3  -9   6       69.74       72.68      2.31 o 
  -2  -9   6        4.71        3.46      0.79 o 
  -1  -9   6        9.49        7.97      0.76 o 
   0  -9   6       96.22      109.10      2.31 o 
   1  -9   6      203.02      224.91      3.40 o 
   2  -9   6        0.02        0.08      0.90 o 
   3  -9   6        0.14       -0.30      1.01 o 
   4  -9   6       12.21       10.31      1.01 o 
   5  -9   6       16.94       17.77      1.63 o 
   6  -9   6        1.30        1.74      0.90 o 
   7  -9   6       12.65       12.90      1.17 o 
  -7  -8   6      102.26      130.33      3.65 o 
  -6  -8   6       19.80       22.26      1.88 o 
  -5  -8   6       15.06       17.01      1.55 o 
  -4  -8   6       32.63       33.28      1.66 o 
  -3  -8   6        2.53        0.76      1.09 o 
  -2  -8   6       14.50       14.23      1.28 o 
  -1  -8   6        3.23        3.40      0.60 o 
   0  -8   6       70.58       73.59      1.38 o 
   1  -8   6       16.33       16.00      1.17 o 
   2  -8   6        9.44        6.07      0.65 o 
   3  -8   6       21.02       21.20      1.36 o 
   4  -8   6        0.14        1.03      0.87 o 
   5  -8   6       30.99       32.35      1.71 o 
   6  -8   6        3.41        4.79      0.93 o 
   7  -8   6        9.96       10.88      1.12 o 
   8  -8   6        0.79        0.16      1.47 o 
  -7  -7   6      105.29      106.33      3.21 o 
  -6  -7   6       18.30       18.31      1.69 o 
  -5  -7   6        6.20        7.81      0.87 o 
  -4  -7   6       68.16       63.94      2.04 o 
  -3  -7   6       61.64       68.35      1.96 o 
  -2  -7   6        4.66        8.14      0.76 o 
  -1  -7   6      242.51      279.41      5.14 o 
   0  -7   6       63.07       48.83      4.94 o 
   1  -7   6       96.19       95.02      1.71 o 
   2  -7   6       24.83       28.46      1.31 o 
   3  -7   6      235.62      249.34      3.40 o 
   4  -7   6       10.21        9.20      0.79 o 
   5  -7   6        0.82        0.05      1.01 o 
   6  -7   6       80.70       86.69      2.56 o 
   7  -7   6       10.41       12.08      1.14 o 
   8  -7   6       15.43       15.05      1.33 o 
  -8  -6   6       13.01       15.51      1.36 o 
  -7  -6   6       30.83       32.76      2.01 o 
  -6  -6   6        1.08        1.90      0.84 o 
  -5  -6   6       29.81       34.83      1.61 o 
  -4  -6   6        0.66        2.99      0.63 o 
  -3  -6   6        6.09        8.52      0.71 o 
  -2  -6   6       14.33       12.29      0.75 o 
  -1  -6   6       21.06       22.06      2.00 o 
   0  -6   6        0.39        0.58      0.46 o 
   1  -6   6        2.49        1.95      0.48 o 
   2  -6   6        6.68        8.30      0.53 o 
   3  -6   6       72.73       71.48      1.88 o 
   4  -6   6       13.87       13.69      1.09 o 
   5  -6   6        0.25        0.54      0.87 o 
   6  -6   6        0.34        1.17      1.09 o 
   7  -6   6        0.75        0.27      1.33 o 
   8  -6   6        0.91        1.14      1.41 o 
  -8  -5   6        7.45        9.44      1.20 o 
  -7  -5   6       55.43       50.06      2.34 o 
  -6  -5   6        1.19        0.95      1.20 o 
  -5  -5   6       35.43       31.29      1.58 o 
  -4  -5   6        3.77        6.23      0.65 o 
  -3  -5   6       15.14       17.87      0.82 o 
  -2  -5   6       66.83       66.70      1.16 o 
  -1  -5   6       33.04       37.48      0.89 o 
   0  -5   6      103.73       98.66      1.69 o 
   1  -5   6       46.57       50.80      2.04 o 
   2  -5   6     1226.15     1246.80      9.23 o 
   3  -5   6        7.14        7.56      0.50 o 
   4  -5   6        0.07        1.01      0.60 o 
   5  -5   6       32.19       33.06      1.52 o 
   6  -5   6        0.42        0.79      1.03 o 
   7  -5   6        1.88        0.73      1.39 o 
   8  -5   6       33.12       35.34      2.20 o 
  -8  -4   6        0.24        0.57      1.33 o 
  -7  -4   6        0.07        0.30      1.17 o 
  -6  -4   6      243.50      216.09      3.59 o 
  -5  -4   6        0.72        1.06      0.60 o 
  -4  -4   6        6.85       14.64      1.01 o 
  -3  -4   6        6.43        8.67      0.48 o 
  -2  -4   6      281.18      263.36      2.41 o 
  -1  -4   6       97.94       82.29      1.89 o 
   0  -4   6      157.82      165.32      1.58 o 
   1  -4   6     1715.13     1753.97     10.21 o 
   2  -4   6      419.50      448.66      3.87 o 
   3  -4   6      220.72      221.76      2.11 o 
   4  -4   6       22.40       24.79      1.28 o 
   5  -4   6       79.99       79.91      2.18 o 
   6  -4   6        6.36        7.62      0.93 o 
   7  -4   6      265.96      253.48      4.41 o 
   8  -4   6        0.04        1.06      1.36 o 
  -9  -3   6        6.09        9.44      1.17 o 
  -8  -3   6       36.59       33.36      2.07 o 
  -7  -3   6       37.14       33.68      1.82 o 
  -6  -3   6       53.97       45.98      1.82 o 
  -5  -3   6       40.50       27.32      1.44 o 
  -4  -3   6        8.61        8.41      0.65 o 
  -3  -3   6        0.33        0.04      0.54 o 
  -2  -3   6        5.12        4.43      1.21 o 
  -1  -3   6       60.00       71.58      1.09 o 
   0  -3   6      328.14      336.52      3.08 o 
   1  -3   6      324.61      368.42      3.30 o 
   2  -3   6      291.84      320.05      3.27 o 
   3  -3   6      112.22      118.80      1.92 o 
   4  -3   6        0.25        0.84      0.82 o 
   5  -3   6       33.51       32.57      1.50 o 
   6  -3   6        0.01       -1.12      1.12 o 
   7  -3   6        0.25        0.35      0.87 o 
   8  -3   6       10.26       10.61      1.22 o 
  -9  -2   6       32.82       34.66      2.26 o 
  -8  -2   6       71.88       66.53      2.58 o 
  -7  -2   6        3.45        2.64      0.82 o 
  -6  -2   6      345.17      292.22      4.05 o 
  -5  -2   6       97.25       78.31      2.07 o 
  -4  -2   6       24.92       25.24      0.89 o 
  -3  -2   6       26.67       31.41      0.88 o 
  -2  -2   6       76.08       79.27      1.86 o 
  -1  -2   6      653.13      685.88      6.20 o 
   0  -2   6     1509.97     1643.26      9.53 o 
   1  -2   6        1.48        0.92      0.46 o 
   2  -2   6        9.09        7.14      0.42 o 
   3  -2   6        8.15        7.54      0.48 o 
   4  -2   6       45.02       41.71      1.63 o 
   5  -2   6      116.35      112.56      2.56 o 
   6  -2   6        4.77        5.14      0.87 o 
   7  -2   6        0.42        0.60      1.25 o 
   8  -2   6       70.01       64.08      2.80 o 
  -9  -1   6       24.29       17.52      1.39 o 
  -8  -1   6      181.75      160.86      3.73 o 
  -7  -1   6       17.03       13.31      0.98 o 
  -6  -1   6       38.77       31.13      1.61 o 
  -5  -1   6        0.34        0.35      0.87 o 
  -4  -1   6       27.09       27.43      2.41 o 
  -3  -1   6       85.57       70.22      1.23 o 
  -2  -1   6        9.58        7.90      0.47 o 
  -1  -1   6      630.53      714.78      6.45 o 
   0  -1   6       19.80       27.66      1.06 o 
   1  -1   6       94.97      111.93      1.39 o 
   2  -1   6      141.76      165.84      1.74 o 
   3  -1   6      115.48      112.56      2.34 o 
   4  -1   6      328.35      318.78      3.89 o 
   5  -1   6      268.62      253.97      3.78 o 
   6  -1   6       15.99       11.84      1.01 o 
   7  -1   6        2.67        2.07      1.47 o 
   8  -1   6       26.69       27.37      2.10 o 
  -9   0   6        0.39        1.71      1.01 o 
  -8   0   6      125.83      120.10      3.27 o 
  -7   0   6       42.88       44.84      2.01 o 
  -6   0   6       17.68       19.89      1.28 o 
  -5   0   6        4.76        4.35      0.71 o 
  -4   0   6       79.18       86.47      2.04 o 
  -3   0   6      189.96      200.28      4.56 o 
  -2   0   6      417.85      454.74      3.89 o 
  -1   0   6      111.26      121.28      1.43 o 
   0   0   6        0.43        0.70      0.45 o 
   1   0   6       24.13       20.64      0.74 o 
   2   0   6        3.04        1.91      0.39 o 
   3   0   6       15.92       15.43      1.14 o 
   4   0   6        5.91        5.09      0.71 o 
   5   0   6      291.06      285.53      4.11 o 
   6   0   6      144.89      143.26      3.21 o 
   7   0   6        5.07        4.57      0.95 o 
   8   0   6        0.00        0.98      1.50 o 
  -9   1   6       71.12       63.18      2.75 o 
  -8   1   6      167.54      148.13      3.56 o 
  -7   1   6       83.80       71.97      2.53 o 
  -6   1   6       60.60       61.11      2.10 o 
  -5   1   6      114.64      122.00      2.53 o 
  -4   1   6      221.11      219.82      3.16 o 
  -3   1   6       11.17       13.01      0.75 o 
  -2   1   6       40.27       46.57      1.04 o 
  -1   1   6       83.62       90.68      2.64 o 
   0   1   6        3.30        5.64      0.41 o 
   1   1   6      184.79      197.17      2.64 o 
   2   1   6     1026.75     1024.31     12.90 o 
   3   1   6     1413.75     1355.44     15.78 o 
   4   1   6       97.85      100.16      2.45 o 
   5   1   6       46.74       39.78      1.90 o 
   6   1   6      159.45      169.19      3.62 o 
   7   1   6       10.64       10.69      1.22 o 
  -9   2   6       72.03       82.66      3.16 o 
  -8   2   6       37.00       32.05      2.07 o 
  -7   2   6      249.76      246.19      4.27 o 
  -6   2   6      151.35      153.27      3.16 o 
  -5   2   6       46.72       50.23      1.80 o 
  -4   2   6       51.06       45.85      1.71 o 
  -3   2   6       12.00       13.60      1.14 o 
  -2   2   6        5.60        5.35      0.46 o 
  -1   2   6       71.98       70.38      1.28 o 
   0   2   6      229.30      238.22      6.61 o 
   1   2   6       49.83       43.13      1.52 o 
   2   2   6      119.90      130.36      2.56 o 
   3   2   6     2576.51     2483.03     22.28 o 
   4   2   6      100.32       93.52      2.50 o 
   5   2   6       10.08       14.69      1.39 o 
   6   2   6        0.47        0.41      0.95 o 
   7   2   6       17.59       17.77      1.36 o 
  -8   3   6        3.39        2.80      1.01 o 
  -7   3   6       46.15       46.94      2.29 o 
  -6   3   6       22.11       21.50      1.58 o 
  -5   3   6      804.12      830.72      9.60 o 
  -4   3   6       92.41       95.48      2.39 o 
  -3   3   6       58.86       66.50      1.93 o 
  -2   3   6       32.09       29.93      1.41 o 
  -1   3   6        0.92        0.90      0.76 o 
   0   3   6      519.48      507.72      4.77 o 
   1   3   6      102.37      103.42      2.31 o 
   2   3   6      152.26      146.55      2.94 o 
   3   3   6        9.39       10.80      0.93 o 
   4   3   6       10.81       12.60      1.09 o 
   5   3   6        8.83        7.56      1.03 o 
   6   3   6       21.46       22.56      2.04 o 
  -8   4   6      261.83      259.55      4.95 o 
  -7   4   6        3.82        4.11      1.12 o 
  -6   4   6       29.89       27.97      1.90 o 
  -5   4   6       28.32       28.03      1.71 o 
  -4   4   6      123.88      121.60      2.78 o 
  -3   4   6       34.04       35.13      1.69 o 
  -2   4   6       50.50       52.38      1.80 o 
  -1   4   6        0.01       -0.87      0.87 o 
   0   4   6        0.41        0.64      0.88 o 
   1   4   6     2750.46     2682.83     23.62 o 
   2   4   6      206.81      198.87      3.54 o 
   3   4   6       12.55       12.57      1.03 o 
   4   4   6        7.55        5.85      0.98 o 
   5   4   6        0.06        1.61      1.25 o 
   6   4   6       37.07       42.61      2.39 o 
  -7   5   6      860.97      869.87     12.00 o 
  -6   5   6       61.51       59.29      2.48 o 
  -5   5   6        1.13        0.14      1.17 o 
  -4   5   6       76.06       72.05      2.39 o 
  -3   5   6       11.19       12.62      0.95 o 
  -2   5   6       26.73       23.92      1.50 o 
  -1   5   6       15.09       14.72      1.25 o 
   0   5   6      368.72      353.80      3.23 o 
   1   5   6       21.06       21.22      1.74 o 
   2   5   6       29.89       32.16      1.85 o 
   3   5   6       18.49       20.46      1.71 o 
   4   5   6       17.69       15.48      1.25 o 
   5   5   6       24.63       27.62      2.20 o 
  -7   6   6       29.95       29.09      2.26 o 
  -6   6   6       39.30       35.05      2.37 o 
  -5   6   6       22.89       23.26      1.88 o 
  -4   6   6       26.69       20.71      1.74 o 
  -3   6   6        1.37        2.72      0.93 o 
  -2   6   6       28.30       27.75      1.82 o 
  -1   6   6     1118.33     1106.72     11.84 o 
   0   6   6        1.22        1.48      0.89 o 
   1   6   6        2.17        1.71      1.22 o 
   2   6   6       29.48       28.19      1.90 o 
   3   6   6        2.00        1.17      1.44 o 
   4   6   6       44.08       53.11      2.53 o 
  -6   7   6       37.26       39.43      2.53 o 
  -5   7   6       83.87       90.36      3.10 o 
  -4   7   6       36.70       35.92      2.12 o 
  -3   7   6      124.99      122.30      3.27 o 
  -2   7   6      122.81      117.27      3.18 o 
  -1   7   6        0.24        0.22      0.95 o 
   0   7   6        3.85        3.74      1.55 o 
   1   7   6       12.18        8.82      1.39 o 
   2   7   6       34.99       40.65      2.07 o 
   3   7   6      125.07      141.35      3.86 o 
  -5   8   6      108.09      108.48      3.54 o 
  -4   8   6       56.01       58.85      2.75 o 
  -3   8   6       32.21       35.05      2.04 o 
  -2   8   6        9.26        9.74      0.98 o 
  -1   8   6       19.15       21.33      1.82 o 
   0   8   6       11.70       12.61      0.87 o 
   1   8   6       52.55       58.47      2.61 o 
   1 -14   7       29.03       28.92      2.07 o 
  -2 -13   7       74.77       76.78      2.80 o 
  -1 -13   7        9.04        8.16      1.06 o 
   0 -13   7       10.45       11.07      1.20 o 
   1 -13   7        1.61        2.80      0.90 o 
   2 -13   7        3.65        2.83      0.93 o 
   3 -13   7       18.09       17.52      1.66 o 
   4 -13   7       40.80       37.49      2.42 o 
  -4 -12   7        1.73       -0.57      1.71 o 
  -3 -12   7        0.97        1.36      1.14 o 
  -2 -12   7       22.69       27.70      1.99 o 
  -1 -12   7       25.67       30.72      1.96 o 
   0 -12   7       27.68       26.43      3.74 o 
   1 -12   7       77.12       73.60      2.61 o 
   2 -12   7      187.79      191.41      3.97 o 
   3 -12   7        3.29        4.14      1.01 o 
   4 -12   7        0.30       -0.49      1.55 o 
   5 -12   7       12.08        7.24      1.28 o 
  -5 -11   7       24.74       26.09      2.26 o 
  -4 -11   7       27.89       28.24      2.20 o 
  -3 -11   7       15.80       14.61      1.17 o 
  -2 -11   7       24.04       24.30      1.80 o 
  -1 -11   7        8.33        7.89      1.01 o 
   0 -11   7        3.81        3.01      0.76 o 
   1 -11   7       34.45       37.71      1.90 o 
   2 -11   7        1.14       -1.09      1.33 o 
   3 -11   7        2.46        2.80      0.90 o 
   4 -11   7        0.16        1.63      0.87 o 
   5 -11   7        3.86        5.71      1.06 o 
   6 -11   7       16.56       14.99      1.39 o 
  -6 -10   7       57.66       57.68      2.78 o 
  -5 -10   7        0.01        1.88      1.44 o 
  -4 -10   7       33.59       32.79      2.01 o 
  -3 -10   7        9.02       11.56      1.06 o 
  -2 -10   7       39.21       46.88      1.99 o 
  -1 -10   7        0.52        1.88      0.79 o 
   0 -10   7       38.35       44.44      1.63 o 
   1 -10   7       65.08       67.80      2.18 o 
   2 -10   7        0.14        1.69      0.76 o 
   3 -10   7        7.35        6.50      0.93 o 
   4 -10   7      175.27      185.62      3.70 o 
   5 -10   7       60.24       59.86      2.45 o 
   6 -10   7        1.06       -0.05      1.44 o 
   7 -10   7       53.34       52.02      2.64 o 
  -6  -9   7        0.86        1.14      1.61 o 
  -5  -9   7        0.37        0.63      1.36 o 
  -4  -9   7       29.18       33.52      1.85 o 
  -3  -9   7       12.17        8.49      0.95 o 
  -2  -9   7       14.81       15.37      1.50 o 
  -1  -9   7       12.42       14.88      1.17 o 
   0  -9   7        1.53        2.56      0.47 o 
   1  -9   7       22.89       24.03      1.41 o 
   2  -9   7       53.69       51.48      1.82 o 
   3  -9   7        0.30        0.93      0.76 o 
   4  -9   7       20.09       19.56      1.50 o 
   5  -9   7        0.58        1.63      1.20 o 
   6  -9   7       18.15       14.69      1.22 o 
   7  -9   7       24.39       25.09      2.07 o 
  -7  -8   7       54.49       77.25      2.91 o 
  -6  -8   7        6.77        8.05      1.12 o 
  -5  -8   7        9.65        8.79      1.03 o 
  -4  -8   7        0.01        0.27      1.12 o 
  -3  -8   7        5.06        4.38      0.76 o 
  -2  -8   7       34.07       37.87      1.71 o 
  -1  -8   7       42.22       39.83      1.55 o 
   0  -8   7       14.83       14.26      0.84 o 
   1  -8   7       17.16       15.97      1.20 o 
   2  -8   7        0.73       -0.84      0.84 o 
   3  -8   7      408.36      433.22      4.79 o 
   4  -8   7       91.48       88.62      2.39 o 
   5  -8   7      120.91      123.66      2.97 o 
   6  -8   7        8.89        8.95      1.01 o 
   7  -8   7        1.96        1.58      1.52 o 
  -7  -7   7       22.31       18.80      1.82 o 
  -6  -7   7        5.61        6.53      1.09 o 
  -5  -7   7      273.32      243.63      4.00 o 
  -4  -7   7       56.62       55.70      1.90 o 
  -3  -7   7       36.44       24.35      1.36 o 
  -2  -7   7        0.14       -0.60      0.93 o 
  -1  -7   7       83.28       79.34      1.96 o 
   0  -7   7        1.50        8.26      4.64 o 
   1  -7   7      265.13      266.78      3.37 o 
   2  -7   7      104.51      101.16      2.23 o 
   3  -7   7       79.29       76.84      2.12 o 
   4  -7   7      425.91      435.78      4.84 o 
   5  -7   7        0.01       -0.63      1.14 o 
   6  -7   7       24.89       26.96      1.80 o 
   7  -7   7       20.67       20.03      1.82 o 
   8  -7   7       93.99       92.27      3.16 o 
  -8  -6   7        2.35        1.31      1.55 o 
  -7  -6   7       97.23       89.14      2.91 o 
  -6  -6   7        0.16        0.14      1.12 o 
  -5  -6   7       55.57       48.11      1.93 o 
  -4  -6   7      214.92      172.64      3.05 o 
  -3  -6   7       38.35       36.02      1.52 o 
  -2  -6   7       17.03       17.85      1.17 o 
  -1  -6   7      112.63      112.55      1.63 o 
   0  -6   7       35.32       26.14     10.65 o 
   1  -6   7        0.00        0.54      0.54 o 
   2  -6   7       13.81       15.37      1.01 o 
   3  -6   7      517.29      569.95      7.16 o 
   4  -6   7       86.43       89.41      2.31 o 
   5  -6   7        0.29       -0.90      0.98 o 
   6  -6   7        1.67        2.58      0.84 o 
   7  -6   7       15.50       17.39      1.31 o 
   8  -6   7       23.58       21.17      1.96 o 
  -8  -5   7       11.49       15.35      1.31 o 
  -7  -5   7       69.70       65.41      2.48 o 
  -6  -5   7       45.45       39.92      1.96 o 
  -5  -5   7      610.73      539.64      5.41 o 
  -4  -5   7        0.82        3.59      0.65 o 
  -3  -5   7       27.71       30.58      1.39 o 
  -2  -5   7      173.96      169.92      1.89 o 
  -1  -5   7       20.04       16.26      0.73 o 
   0  -5   7      251.32      262.48      2.17 o 
   1  -5   7      545.60      576.34      4.57 o 
   2  -5   7      124.79      136.09      1.78 o 
   3  -5   7        5.48        7.35      0.71 o 
   4  -5   7      111.71      101.08      2.37 o 
   5  -5   7       31.43       33.41      1.63 o 
   6  -5   7       26.40       22.94      1.69 o 
   7  -5   7       12.25       12.49      1.17 o 
   8  -5   7       12.35       10.09      1.28 o 
  -8  -4   7        5.48        4.14      1.12 o 
  -7  -4   7      231.21      203.66      3.95 o 
  -6  -4   7      325.42      285.53      4.24 o 
  -5  -4   7       66.46       51.91      1.82 o 
  -4  -4   7      131.66      117.84      2.42 o 
  -3  -4   7        0.70        1.12      0.82 o 
  -2  -4   7      118.11      103.56      1.45 o 
  -1  -4   7      156.29      154.49      1.73 o 
   0  -4   7       59.33       61.57      1.13 o 
   1  -4   7       55.43       71.39      1.19 o 
   2  -4   7      760.70      785.14      7.70 o 
   3  -4   7       22.51       22.12      1.22 o 
   4  -4   7       27.86       29.90      1.47 o 
   5  -4   7       77.73       77.49      2.26 o 
   6  -4   7      600.30      576.07      8.73 o 
   7  -4   7       37.73       34.36      2.15 o 
   8  -4   7       14.22       16.08      1.36 o 
  -8  -3   7       47.25       48.02      2.37 o 
  -7  -3   7       88.48       81.11      2.61 o 
  -6  -3   7      191.22      170.06      3.27 o 
  -5  -3   7        4.22        5.33      0.73 o 
  -4  -3   7       50.71       47.13      1.66 o 
  -3  -3   7        0.09        0.94      0.41 o 
  -2  -3   7      181.79      203.44      1.95 o 
  -1  -3   7       68.62       58.02      1.13 o 
   0  -3   7       56.84       63.64      1.11 o 
   1  -3   7        6.88        6.10      0.56 o 
   2  -3   7       11.16       10.69      0.71 o 
   3  -3   7       41.45       44.60      1.63 o 
   4  -3   7        1.27        1.77      0.63 o 
   5  -3   7       15.29       14.45      0.95 o 
   6  -3   7      460.91      461.76      5.52 o 
   7  -3   7       83.55       84.05      2.91 o 
   8  -3   7       10.77        8.84      1.25 o 
  -8  -2   7       66.48       63.89      2.48 o 
  -7  -2   7      411.76      375.24      5.09 o 
  -6  -2   7        4.04        3.24      0.84 o 
  -5  -2   7       28.74       25.77      1.39 o 
  -4  -2   7       30.57       32.90      1.39 o 
  -3  -2   7       46.64       43.19      1.08 o 
  -2  -2   7      112.97      110.03      1.48 o 
  -1  -2   7       73.79       81.52      1.25 o 
   0  -2   7        4.19        2.73      0.49 o 
   1  -2   7       25.32       25.18      1.10 o 
   2  -2   7        0.58        0.06      0.94 o 
   3  -2   7       66.32       68.81      1.88 o 
   4  -2   7     2067.53     2024.65     19.92 o 
   5  -2   7        5.29        4.92      0.87 o 
   6  -2   7        5.26        4.82      0.93 o 
   7  -2   7        3.30        3.89      1.06 o 
   8  -2   7        0.13       -0.33      1.61 o 
  -9  -1   7        9.37       10.07      1.25 o 
  -8  -1   7      134.12      137.13      3.51 o 
  -7  -1   7      200.55      194.19      3.75 o 
  -6  -1   7       14.16       13.90      0.98 o 
  -5  -1   7       25.08       24.57      1.44 o 
  -4  -1   7      232.35      222.05      3.21 o 
  -3  -1   7      203.11      198.68      2.88 o 
  -2  -1   7       12.76       15.01      0.74 o 
  -1  -1   7      241.59      252.58      2.14 o 
   0  -1   7       36.80       36.35      2.33 o 
   1  -1   7      442.31      460.48      4.16 o 
   2  -1   7      386.45      358.31      5.41 o 
   3  -1   7      141.15      145.11      2.75 o 
   4  -1   7     3122.61     3092.43     25.11 o 
   5  -1   7        2.31        2.64      0.79 o 
   6  -1   7       35.01       38.66      2.07 o 
   7  -1   7       28.66       29.49      2.07 o 
  -8   0   7        0.74        3.95      0.95 o 
  -7   0   7       73.51       70.58      2.56 o 
  -6   0   7       80.30       73.46      2.37 o 
  -5   0   7      230.26      230.98      3.56 o 
  -4   0   7      953.33      969.48     13.36 o 
  -3   0   7      284.83      286.46      3.51 o 
  -2   0   7      339.10      354.25      3.74 o 
  -1   0   7      381.29      384.14      6.27 o 
   0   0   7        6.71        3.12      0.52 o 
   1   0   7       19.51       14.86      1.06 o 
   2   0   7       62.76       56.38      1.82 o 
   3   0   7      138.63      134.38      2.72 o 
   4   0   7      148.50      144.07      2.99 o 
   5   0   7       40.73       37.22      1.96 o 
   6   0   7        7.42        6.61      1.03 o 
   7   0   7        3.42        2.18      1.63 o 
  -8   1   7       28.92       25.98      2.12 o 
  -7   1   7      177.45      177.13      3.70 o 
  -6   1   7       36.75       35.78      1.88 o 
  -5   1   7      145.31      141.60      2.97 o 
  -4   1   7      450.74      446.93      6.67 o 
  -3   1   7      390.25      402.01      6.04 o 
  -2   1   7       54.17       56.79      1.71 o 
  -1   1   7       18.29       28.71      1.28 o 
   0   1   7        8.00       10.02      3.86 o 
   1   1   7       17.41       21.96      1.22 o 
   2   1   7     4886.82     4730.36     29.71 o 
   3   1   7       24.79       25.93      1.52 o 
   4   1   7       36.35       38.56      1.82 o 
   5   1   7       33.52       29.06      1.85 o 
   6   1   7        3.38        3.29      1.01 o 
   7   1   7        4.00        4.19      1.14 o 
  -8   2   7        5.60        6.50      1.14 o 
  -7   2   7       23.66       24.41      1.93 o 
  -6   2   7     1508.02     1535.92     19.86 o 
  -5   2   7      292.29      295.08      4.27 o 
  -4   2   7        7.22        6.67      0.73 o 
  -3   2   7      157.47      148.23      2.86 o 
  -2   2   7       20.48       21.14      1.22 o 
  -1   2   7      143.53      151.44      2.67 o 
   0   2   7      205.73      200.75      4.42 o 
   1   2   7      107.48      102.55      2.37 o 
   2   2   7        0.45        0.30      1.12 o 
   3   2   7       79.27       75.21      2.31 o 
   4   2   7        4.83        4.35      1.01 o 
   5   2   7        8.75        8.60      1.09 o 
   6   2   7       35.72       36.76      2.31 o 
  -8   3   7        0.00       -1.22      1.55 o 
  -7   3   7       21.25       17.41      1.33 o 
  -6   3   7        0.54       -1.28      1.44 o 
  -5   3   7      428.93      445.33      5.33 o 
  -4   3   7      191.13      196.80      3.43 o 
  -3   3   7       21.18       23.05      1.52 o 
  -2   3   7        7.83        9.14      0.79 o 
  -1   3   7      338.48      343.68      4.19 o 
   0   3   7      846.44      811.65      6.46 o 
   1   3   7       15.75       16.92      1.36 o 
   2   3   7       58.51       59.02      2.12 o 
   3   3   7        5.64        1.77      1.09 o 
   4   3   7       47.85       43.48      2.12 o 
   5   3   7       14.84       21.30      2.04 o 
   6   3   7       86.62       89.93      3.27 o 
  -7   4   7      203.44      214.98      4.46 o 
  -6   4   7      193.34      185.97      3.95 o 
  -5   4   7       92.04       90.96      2.75 o 
  -4   4   7      263.99      267.25      4.24 o 
  -3   4   7        6.11        8.76      0.90 o 
  -2   4   7      181.56      170.27      3.21 o 
  -1   4   7        2.92        2.67      0.71 o 
   0   4   7       15.37       14.72      0.82 o 
   1   4   7       18.46       17.55      1.58 o 
   2   4   7       67.70       62.88      2.45 o 
   3   4   7       41.47       39.18      2.10 o 
   4   4   7       81.69       89.98      2.97 o 
   5   4   7       20.88       22.39      2.01 o 
  -7   5   7      434.70      447.80      6.39 o 
  -6   5   7        4.39        5.36      1.09 o 
  -5   5   7      138.57      146.79      3.46 o 
  -4   5   7      111.22      108.59      2.99 o 
  -3   5   7      109.17      108.40      2.91 o 
  -2   5   7       10.71       11.02      1.01 o 
  -1   5   7       16.67       16.54      1.63 o 
   0   5   7       36.62       38.64      1.39 o 
   1   5   7        2.53        2.37      0.90 o 
   2   5   7       58.41       64.38      2.45 o 
   3   5   7        1.11        1.61      1.52 o 
   4   5   7       30.52       31.73      2.29 o 
  -6   6   7       35.12       34.94      2.34 o 
  -5   6   7        0.68       -0.90      1.47 o 
  -4   6   7        5.03        6.58      1.03 o 
  -3   6   7       81.37       77.79      2.72 o 
  -2   6   7        6.90        6.56      1.06 o 
  -1   6   7       67.49       64.73      2.50 o 
   0   6   7        5.07        5.20      0.66 o 
   1   6   7        0.15        0.16      1.50 o 
   2   6   7       29.14       31.59      1.96 o 
   3   6   7       49.59       50.94      2.58 o 
  -5   7   7      103.49      104.02      3.48 o 
  -4   7   7       12.76       13.71      1.31 o 
  -3   7   7        3.96        1.66      1.17 o 
  -2   7   7        0.17        0.68      1.06 o 
  -1   7   7        0.04        0.60      1.17 o 
   0   7   7       32.84       34.98      1.51 o 
   1   7   7        8.40        8.16      1.01 o 
   2   7   7       77.59       81.90      2.97 o 
  -2   8   7       10.86       10.88      1.06 o 
  -1   8   7       29.81       31.15      2.04 o 
  -2 -13   8        1.15        1.66      0.90 o 
  -1 -13   8        8.26        6.53      1.06 o 
   0 -13   8        0.83        2.28      0.68 o 
   1 -13   8        1.80        1.74      1.33 o 
   2 -13   8        0.06       -0.30      1.17 o 
   3 -13   8        1.28        0.16      1.25 o 
   4 -13   8        4.82        7.59      1.20 o 
  -4 -12   8        0.73        2.39      1.71 o 
  -3 -12   8       19.72       17.79      1.44 o 
  -2 -12   8       59.47       63.86      2.45 o 
  -1 -12   8       20.14       17.82      1.41 o 
   0 -12   8        4.27        3.54      0.72 o 
   1 -12   8       32.09       32.41      1.99 o 
   2 -12   8        0.07       -0.30      1.39 o 
   3 -12   8       10.68       10.99      1.12 o 
   4 -12   8        4.41        4.05      1.14 o 
   5 -12   8        2.95        0.98      1.58 o 
  -5 -11   8       23.93       21.17      1.99 o 
  -4 -11   8        5.28        7.07      1.17 o 
  -3 -11   8       13.71       13.77      1.20 o 
  -2 -11   8       71.94       66.66      2.56 o 
  -1 -11   8       45.49       42.28      2.07 o 
   0 -11   8       28.32       28.21      1.27 o 
   1 -11   8        0.86        1.82      1.20 o 
   2 -11   8        3.31        5.09      0.95 o 
   3 -11   8       32.32       36.51      1.90 o 
   4 -11   8       10.17        9.99      1.12 o 
   5 -11   8       14.33       13.39      1.28 o 
   6 -11   8       65.72       58.20      2.67 o 
  -5 -10   8        1.92        2.04      1.12 o 
  -4 -10   8       29.13       28.71      1.96 o 
  -3 -10   8       11.56       13.69      1.12 o 
  -2 -10   8       72.29       63.10      2.45 o 
  -1 -10   8       30.52       31.45      1.74 o 
   0 -10   8       35.08       37.65      1.31 o 
   1 -10   8      115.52      112.29      2.78 o 
   2 -10   8        1.26        0.08      1.25 o 
   3 -10   8       18.89       16.60      1.28 o 
   4 -10   8        0.09        1.17      1.22 o 
   5 -10   8      242.49      230.49      4.35 o 
   6 -10   8        3.88        5.77      1.03 o 
  -6  -9   8       29.36       22.75      2.15 o 
  -5  -9   8       13.36       12.03      1.17 o 
  -4  -9   8       42.17       38.61      2.07 o 
  -3  -9   8      640.42      586.03      8.60 o 
  -2  -9   8       23.11       22.72      1.63 o 
  -1  -9   8       69.26       68.05      2.12 o 
   0  -9   8        0.16        0.19      0.64 o 
   1  -9   8        0.28        0.71      0.65 o 
   2  -9   8        1.87        2.04      0.63 o 
   3  -9   8        4.05        4.52      0.87 o 
   4  -9   8      171.46      173.27      3.65 o 
   5  -9   8       57.19       57.38      2.37 o 
   6  -9   8       68.13       66.91      2.72 o 
   7  -9   8       20.34       20.68      1.44 o 
  -7  -8   8        0.04       -0.24      1.44 o 
  -6  -8   8        6.82        5.63      1.17 o 
  -5  -8   8      244.52      228.83      4.11 o 
  -4  -8   8       71.76       58.34      2.20 o 
  -3  -8   8        1.86        1.25      1.03 o 
  -2  -8   8       49.87       40.27      1.80 o 
  -1  -8   8       27.53       28.98      1.47 o 
   0  -8   8       39.61       40.67      1.15 o 
   1  -8   8      232.27      232.72      3.43 o 
   2  -8   8       11.65       14.09      1.14 o 
   3  -8   8       49.40       49.06      1.96 o 
   4  -8   8       73.74       77.11      2.37 o 
   5  -8   8       76.95       74.99      2.58 o 
   6  -8   8      114.00      118.03      3.27 o 
   7  -8   8        1.06       -0.14      1.58 o 
  -7  -7   8       59.68       60.70      2.58 o 
  -6  -7   8        1.55       -0.46      1.47 o 
  -5  -7   8      300.92      263.19      4.22 o 
  -4  -7   8       15.15       10.15      0.95 o 
  -3  -7   8      216.06      192.80      3.24 o 
  -2  -7   8       31.28       35.02      1.61 o 
  -1  -7   8       38.98       37.98      1.52 o 
   0  -7   8       22.95       21.11      0.92 o 
   1  -7   8      104.37      106.39      2.31 o 
   2  -7   8      205.30      218.22      3.32 o 
   3  -7   8      131.02      131.45      2.75 o 
   4  -7   8        0.54       -0.16      0.98 o 
   5  -7   8       15.65       16.00      1.06 o 
   6  -7   8        5.81        4.57      1.09 o 
   7  -7   8      766.37      755.27      8.00 o 
  -7  -6   8       31.55       26.88      1.99 o 
  -6  -6   8       43.01       31.32      1.93 o 
  -5  -6   8      286.49      248.47      4.05 o 
  -4  -6   8      166.27      143.88      2.91 o 
  -3  -6   8       14.02       14.48      1.20 o 
  -2  -6   8       78.99       85.14      2.15 o 
  -1  -6   8       24.03       18.72      1.17 o 
   0  -6   8       56.56       59.24      5.54 o 
   1  -6   8       91.29       93.93      2.10 o 
   2  -6   8       15.94       11.56      1.06 o 
   3  -6   8        0.00        0.33      0.98 o 
   4  -6   8      392.38      405.47      4.79 o 
   5  -6   8       55.35       56.30      2.18 o 
   6  -6   8       12.37       12.03      1.12 o 
   7  -6   8      558.96      571.17      6.91 o 
  -8  -5   8      157.90      179.03      4.16 o 
  -7  -5   8       10.91       14.69      1.22 o 
  -6  -5   8      145.48      125.13      3.07 o 
  -5  -5   8        0.06        3.10      0.73 o 
  -4  -5   8      237.62      219.93      3.43 o 
  -3  -5   8        8.84        9.96      0.79 o 
  -2  -5   8       14.03       14.31      1.20 o 
  -1  -5   8      154.29      142.49      2.50 o 
   0  -5   8       26.60       35.93      8.90 o 
   1  -5   8      402.38      399.59      5.77 o 
   2  -5   8       69.87       74.99      1.99 o 
   3  -5   8        1.23        2.12      0.73 o 
   4  -5   8      234.55      233.04      3.59 o 
   5  -5   8      668.56      681.75      9.14 o 
   6  -5   8       29.43       29.25      1.93 o 
   7  -5   8       49.74       43.51      2.48 o 
  -8  -4   8       16.41       14.83      1.28 o 
  -7  -4   8        0.82        1.93      1.36 o 
  -6  -4   8      119.12      111.77      2.80 o 
  -5  -4   8       15.47       17.25      1.22 o 
  -4  -4   8        1.31        1.17      0.60 o 
  -3  -4   8      310.44      285.91      3.65 o 
  -2  -4   8       32.66       29.47      1.41 o 
  -1  -4   8      616.55      629.14      4.98 o 
   0  -4   8      192.83      211.92      9.66 o 
   1  -4   8      318.04      329.17      3.67 o 
   2  -4   8       19.91       22.18      1.28 o 
   3  -4   8      189.41      191.33      3.16 o 
   4  -4   8       21.99       26.04      1.52 o 
   5  -4   8     2198.17     2209.23     23.13 o 
   6  -4   8      271.50      276.47      4.57 o 
   7  -4   8        0.05        0.60      1.36 o 
  -8  -3   8       16.78       14.99      1.28 o 
  -7  -3   8        7.55        6.18      1.03 o 
  -6  -3   8      202.07      204.18      3.70 o 
  -5  -3   8      266.47      262.73      3.86 o 
  -4  -3   8        5.07        5.44      0.68 o 
  -3  -3   8      999.04      940.64     12.90 o 
  -2  -3   8     2035.19     1938.66     17.74 o 
  -1  -3   8       66.22       66.53      1.26 o 
   0  -3   8      230.96      251.59      8.92 o 
   1  -3   8        2.01        2.97      0.52 o 
   2  -3   8      110.88      116.78      2.34 o 
   3  -3   8       28.03       26.88      1.47 o 
   4  -3   8       33.12       34.20      1.61 o 
   5  -3   8      153.07      154.60      3.35 o 
   6  -3   8      415.83      411.97      5.58 o 
   7  -3   8        0.07        0.30      1.41 o 
  -8  -2   8        2.01        0.00      1.47 o 
  -7  -2   8       74.52       73.03      2.58 o 
  -6  -2   8        1.26        0.24      1.20 o 
  -5  -2   8        0.60        1.39      0.68 o 
  -4  -2   8      771.84      758.45      8.60 o 
  -3  -2   8      744.99      730.40      8.08 o 
  -2  -2   8     1040.23     1013.86     12.98 o 
  -1  -2   8      141.24      153.65      1.85 o 
   0  -2   8      127.93      117.94      4.39 o 
   1  -2   8      116.99      105.19      2.18 o 
   2  -2   8      396.68      424.05      6.15 o 
   3  -2   8     2368.40     2330.50     21.41 o 
   4  -2   8        6.35        6.69      0.82 o 
   5  -2   8        5.49        5.39      0.90 o 
   6  -2   8      107.14      109.65      3.10 o 
   7  -2   8       11.19        8.60      1.25 o 
  -8  -1   8       17.08       17.55      1.33 o 
  -7  -1   8       16.90       16.22      1.20 o 
  -6  -1   8       70.16       70.96      2.37 o 
  -5  -1   8     1070.72     1047.33     15.32 o 
  -4  -1   8     1060.77     1016.74     14.34 o 
  -3  -1   8      138.65      139.42      2.64 o 
  -2  -1   8        9.69        8.19      0.65 o 
  -1  -1   8      393.15      389.50      5.71 o 
   0  -1   8       23.41       27.08      2.92 o 
   1  -1   8      122.51      116.37      2.37 o 
   2  -1   8       18.35       16.57      1.31 o 
   3  -1   8       18.99       19.67      1.44 o 
   4  -1   8      601.03      590.03      8.38 o 
   5  -1   8        1.74        1.47      0.84 o 
   6  -1   8        0.02        0.46      0.90 o 
   7  -1   8       47.76       45.68      2.48 o 
  -8   0   8       45.82       44.92      2.42 o 
  -7   0   8       18.27       18.04      1.77 o 
  -6   0   8      161.12      160.12      3.40 o 
  -5   0   8        2.24        2.88      0.84 o 
  -4   0   8     2777.21     2706.66     23.64 o 
  -3   0   8        3.74        5.36      0.76 o 
  -2   0   8       71.98       73.74      1.96 o 
  -1   0   8       49.70       62.58      1.82 o 
   0   0   8      269.72      278.70      2.53 o 
   1   0   8       34.67       31.13      1.44 o 
   2   0   8        5.34        4.79      0.73 o 
   3   0   8       30.74       29.63      1.63 o 
   4   0   8        9.37        9.36      0.93 o 
   5   0   8       12.42       12.19      1.09 o 
   6   0   8        8.04       12.35      1.22 o 
  -8   1   8       49.64       53.06      2.64 o 
  -7   1   8        1.68        2.78      0.95 o 
  -6   1   8       61.87       61.66      2.42 o 
  -5   1   8      313.70      305.64      4.44 o 
  -4   1   8      137.20      133.35      2.86 o 
  -3   1   8      178.72      182.38      3.16 o 
  -2   1   8       86.59       83.61      2.15 o 
  -1   1   8        0.01       -0.08      0.82 o 
   0   1   8       19.26       15.10      0.88 o 
   1   1   8      199.09      203.60      3.29 o 
   2   1   8       14.51       15.10      1.44 o 
   3   1   8        9.76        8.30      0.95 o 
   4   1   8        6.42        6.99      0.95 o 
   5   1   8        1.71        2.83      0.95 o 
   6   1   8       95.00       98.28      3.29 o 
  -8   2   8       31.84       29.25      2.26 o 
  -7   2   8       21.76       19.84      1.85 o 
  -6   2   8      867.52      862.14     11.16 o 
  -5   2   8      181.78      189.10      3.67 o 
  -4   2   8       35.50       37.00      1.80 o 
  -3   2   8      160.73      162.11      3.13 o 
  -2   2   8       14.25       15.94      1.25 o 
  -1   2   8        5.50        2.83      0.71 o 
   0   2   8       12.76       12.04      0.91 o 
   1   2   8        9.52        9.33      0.82 o 
   2   2   8       49.79       49.17      1.99 o 
   3   2   8      127.00      133.05      3.16 o 
   4   2   8       59.32       65.03      2.56 o 
   5   2   8       17.01       17.39      1.33 o 
  -7   3   8       20.55       18.91      1.41 o 
  -6   3   8       46.94       49.06      2.34 o 
  -5   3   8        0.24       -1.31      1.31 o 
  -4   3   8       25.33       23.02      1.82 o 
  -3   3   8       31.20       26.61      1.71 o 
  -2   3   8      175.42      147.55      3.16 o 
  -1   3   8       12.75       15.97      1.36 o 
   0   3   8      133.94      128.41      4.20 o 
   1   3   8      113.89      121.68      2.97 o 
   2   3   8       28.32       26.23      1.77 o 
   3   3   8        9.76        8.22      1.03 o 
   4   3   8      105.55      120.21      3.37 o 
   5   3   8        0.08        0.33      1.50 o 
  -7   4   8        2.83        3.13      1.12 o 
  -6   4   8       29.93       32.05      1.99 o 
  -5   4   8      117.72      114.96      3.18 o 
  -4   4   8       18.91       17.47      1.20 o 
  -3   4   8       21.88       21.52      1.69 o 
  -2   4   8        4.76        6.86      0.95 o 
  -1   4   8        0.01        0.11      1.25 o 
   0   4   8      104.29       94.54      1.97 o 
   1   4   8        0.16       -0.90      1.25 o 
   2   4   8       22.78       23.24      1.82 o 
   3   4   8        0.28        1.82      1.52 o 
   4   4   8      404.67      453.38      6.42 o 
  -6   5   8        7.74        5.90      1.20 o 
  -5   5   8       11.62       10.53      1.31 o 
  -4   5   8      277.61      267.25      4.73 o 
  -3   5   8       12.69       11.75      1.14 o 
  -2   5   8        0.12        0.14      1.28 o 
  -1   5   8        1.30        0.19      1.36 o 
   0   5   8       12.59       16.18      1.11 o 
   1   5   8       70.43       63.18      2.75 o 
   2   5   8       60.88       61.90      2.48 o 
   3   5   8        0.02        3.10      1.01 o 
  -5   6   8        6.61        5.55      1.25 o 
  -4   6   8       70.60       63.80      2.86 o 
  -3   6   8       74.55       70.53      2.69 o 
  -2   6   8       72.62       74.93      2.67 o 
  -1   6   8       12.61       12.92      1.17 o 
   0   6   8        1.74        0.89      0.92 o 
   1   6   8       69.99       78.33      2.83 o 
   2   6   8       12.89       13.71      1.12 o 
  -2   7   8        6.96        5.82      1.01 o 
  -1   7   8        1.83        2.56      0.98 o 
  -2 -13   9        3.60        4.35      0.95 o 
  -1 -13   9        0.39       -0.08      1.22 o 
   0 -13   9        6.67        6.69      0.78 o 
   1 -13   9       28.07       29.60      2.10 o 
   2 -13   9       30.65       29.20      1.99 o 
   3 -13   9        1.95        2.58      0.93 o 
  -3 -12   9        1.84        0.87      1.69 o 
  -2 -12   9      253.63      239.44      4.49 o 
  -1 -12   9        3.39        2.10      1.52 o 
   0 -12   9       51.90       55.82      2.26 o 
   1 -12   9        5.94        7.48      1.12 o 
   2 -12   9        0.91        2.97      1.01 o 
   3 -12   9        0.63        1.06      1.14 o 
   4 -12   9        6.25        7.54      1.17 o 
  -4 -11   9       61.08       53.76      2.58 o 
  -3 -11   9        0.98        0.00      1.41 o 
  -2 -11   9        3.76        3.51      1.01 o 
  -1 -11   9      164.66      160.59      3.54 o 
   0 -11   9        1.61       -0.07      0.93 o 
   1 -11   9        7.38        7.18      0.98 o 
   2 -11   9       32.66       32.13      1.96 o 
   3 -11   9       19.72       19.45      1.80 o 
   4 -11   9       92.92       91.94      2.99 o 
   5 -11   9       24.20       27.29      2.15 o 
  -5 -10   9       21.56       20.76      1.44 o 
  -4 -10   9      100.09       84.18      2.91 o 
  -3 -10   9        0.72        0.38      1.31 o 
  -2 -10   9       58.54       56.08      2.26 o 
  -1 -10   9       25.25       22.72      1.71 o 
   0 -10   9        0.04        1.09      0.85 o 
   1 -10   9      106.84      105.57      2.83 o 
   2 -10   9        3.57        2.97      0.93 o 
   3 -10   9       24.39       27.56      1.82 o 
   4 -10   9        0.71        0.95      1.31 o 
   5 -10   9        0.20       -0.24      1.39 o 
   6 -10   9        6.83        8.49      1.22 o 
  -6  -9   9        0.01        0.79      1.55 o 
  -5  -9   9       50.95       44.05      2.39 o 
  -4  -9   9        8.87        4.98      1.06 o 
  -3  -9   9      119.60      110.41      2.88 o 
  -2  -9   9        3.31        3.40      0.84 o 
  -1  -9   9       15.52       13.17      0.98 o 
   0  -9   9        2.79        3.60      0.55 o 
   1  -9   9        6.47        5.52      0.95 o 
   2  -9   9       91.88       91.04      2.58 o 
   3  -9   9        6.63        4.68      0.98 o 
   4  -9   9      115.68      113.84      3.02 o 
   5  -9   9      100.17       99.80      3.02 o 
   6  -9   9        6.16        7.02      1.14 o 
  -6  -8   9       44.91       52.70      2.53 o 
  -5  -8   9      101.08       92.24      2.88 o 
  -4  -8   9      120.96      103.29      2.80 o 
  -3  -8   9      340.06      319.81      4.49 o 
  -2  -8   9       15.11       12.65      0.95 o 
  -1  -8   9       56.45       53.93      1.99 o 
   0  -8   9      132.95      126.90      1.93 o 
   1  -8   9      990.90      994.51     14.50 o 
   2  -8   9       93.63       95.37      2.48 o 
   3  -8   9       12.14       12.57      1.03 o 
   4  -8   9       38.05       40.51      2.07 o 
   5  -8   9      189.61      200.39      4.00 o 
   6  -8   9       29.19       31.59      2.12 o 
   7  -8   9        0.20        0.33      1.52 o 
  -7  -7   9       21.83       26.07      2.10 o 
  -6  -7   9       64.58       76.16      2.69 o 
  -5  -7   9       30.97       24.92      1.74 o 
  -4  -7   9        5.06        4.52      0.93 o 
  -3  -7   9       46.11       47.97      1.88 o 
  -2  -7   9       18.51       18.72      1.36 o 
  -1  -7   9      330.05      329.53      4.11 o 
   0  -7   9      230.71      227.80      2.44 o 
   1  -7   9      337.79      339.21      4.22 o 
   2  -7   9       25.85       28.57      1.47 o 
   3  -7   9       60.50       57.79      2.12 o 
   4  -7   9        0.23       -1.20      1.20 o 
   5  -7   9       39.68       39.10      1.99 o 
   6  -7   9      475.05      481.52      6.23 o 
   7  -7   9      290.16      291.05      5.31 o 
  -7  -6   9        2.08       -0.33      1.55 o 
  -6  -6   9       43.69       32.92      1.96 o 
  -5  -6   9        7.68        5.41      0.93 o 
  -4  -6   9       21.18       22.58      1.55 o 
  -3  -6   9        0.04       -0.05      0.95 o 
  -2  -6   9       49.22       49.85      1.88 o 
  -1  -6   9     2376.83     2298.69     20.76 o 
   0  -6   9        2.41        1.84      0.47 o 
   1  -6   9        1.42        1.22      0.82 o 
   2  -6   9       34.67       31.73      1.52 o 
   3  -6   9        0.38       -1.01      1.01 o 
   4  -6   9        0.01        0.11      1.17 o 
   5  -6   9       22.59       21.33      1.77 o 
   6  -6   9      142.47      147.69      3.62 o 
   7  -6   9      383.54      385.80      5.99 o 
  -7  -5   9       74.30       66.34      2.72 o 
  -6  -5   9       10.02       11.05      1.12 o 
  -5  -5   9        4.30        4.65      0.84 o 
  -4  -5   9        1.89        2.12      0.65 o 
  -3  -5   9     1048.09     1045.10     14.58 o 
  -2  -5   9      212.14      210.27      3.29 o 
  -1  -5   9     2091.31     2037.84     19.21 o 
   0  -5   9      125.84      115.19      1.70 o 
   1  -5   9       12.49       12.54      1.12 o 
   2  -5   9        3.25        0.71      0.93 o 
   3  -5   9      232.58      228.01      3.59 o 
   4  -5   9      567.79      554.49      8.19 o 
   5  -5   9       52.57       50.34      2.23 o 
   6  -5   9       31.98       34.91      2.15 o 
   7  -5   9       63.26       65.11      2.94 o 
  -8  -4   9       31.96       39.56      2.37 o 
  -7  -4   9        8.95        8.92      1.12 o 
  -6  -4   9       75.76       73.63      2.56 o 
  -5  -4   9      114.35      110.69      2.88 o 
  -4  -4   9       24.40       27.15      1.52 o 
  -3  -4   9      616.85      589.37      7.70 o 
  -2  -4   9        0.51        0.30      1.01 o 
  -1  -4   9        3.36        2.04      0.65 o 
   0  -4   9       35.95       34.23      1.02 o 
   1  -4   9       11.25        9.58      0.71 o 
   2  -4   9       25.18       24.62      1.36 o 
   3  -4   9       32.04       28.76      1.66 o 
   4  -4   9      146.30      146.85      3.21 o 
   5  -4   9      213.17      223.14      4.08 o 
   6  -4   9        5.92        5.63      1.14 o 
   7  -4   9        8.64       11.51      1.17 o 
  -8  -3   9        0.04        1.14      1.55 o 
  -7  -3   9        1.16       -0.65      1.39 o 
  -6  -3   9        1.95       -0.27      1.36 o 
  -5  -3   9       35.51       31.89      1.85 o 
  -4  -3   9      273.59      266.62      3.89 o 
  -3  -3   9     3355.90     3226.76     25.17 o 
  -2  -3   9      237.92      224.07      3.40 o 
  -1  -3   9       88.57       93.49      2.23 o 
   0  -3   9      140.32      154.16      1.95 o 
   1  -3   9       28.34       30.58      1.44 o 
   2  -3   9        1.41       -0.60      0.93 o 
   3  -3   9        8.16        8.35      0.87 o 
   4  -3   9       85.48       87.20      2.56 o 
   5  -3   9       56.07       55.26      2.26 o 
   6  -3   9      167.08      165.21      3.86 o 
   7  -3   9        3.91        5.58      1.14 o 
  -8  -2   9       51.11       44.95      2.61 o 
  -7  -2   9        7.60        5.93      1.09 o 
  -6  -2   9       65.01       67.34      2.42 o 
  -5  -2   9        0.26        0.16      1.14 o 
  -4  -2   9      194.47      186.00      3.35 o 
  -3  -2   9       73.42       65.44      2.04 o 
  -2  -2   9      147.15      138.68      2.72 o 
  -1  -2   9        1.62        1.71      0.60 o 
   0  -2   9        0.05       -0.07      1.16 o 
   1  -2   9      153.02      138.66      2.67 o 
   2  -2   9        0.13        0.60      0.93 o 
   3  -2   9      117.30      118.25      2.75 o 
   4  -2   9       28.24       24.60      1.93 o 
   5  -2   9        0.80        0.65      1.20 o 
   6  -2   9      119.79      125.92      3.46 o 
  -8  -1   9       42.72       46.61      2.48 o 
  -7  -1   9       19.74       20.52      1.80 o 
  -6  -1   9      163.60      158.22      3.54 o 
  -5  -1   9      332.48      332.19      4.60 o 
  -4  -1   9      200.83      195.33      3.46 o 
  -3  -1   9       52.00       54.47      1.96 o 
  -2  -1   9        2.28        2.64      0.60 o 
  -1  -1   9       38.17       35.10      1.52 o 
   0  -1   9       10.83        6.15      0.50 o 
   1  -1   9        2.24        1.61      0.68 o 
   2  -1   9        4.67        2.58      0.68 o 
   3  -1   9      502.34      480.46      5.41 o 
   4  -1   9        4.46        5.69      0.93 o 
   5  -1   9        3.90        4.54      1.03 o 
   6  -1   9       11.71       10.01      1.31 o 
  -8   0   9        9.84       11.65      1.31 o 
  -7   0   9        4.24        3.86      1.09 o 
  -6   0   9        5.07        5.80      1.01 o 
  -5   0   9        0.79        0.90      1.17 o 
  -4   0   9        0.10        0.38      1.12 o 
  -3   0   9       40.74       41.87      1.74 o 
  -2   0   9        6.16        3.56      0.71 o 
  -1   0   9      216.59      178.95      3.10 o 
   0   0   9       70.43       55.37      1.34 o 
   1   0   9        9.56        6.48      0.76 o 
   2   0   9       14.97       15.97      1.50 o 
   3   0   9        1.59       -1.44      1.44 o 
   4   0   9       22.69       20.43      1.71 o 
   5   0   9       51.05       58.04      2.58 o 
   6   0   9       78.78       86.71      3.18 o 
  -7   1   9        0.00        1.14      1.47 o 
  -6   1   9       16.66       14.56      1.22 o 
  -5   1   9       43.85       44.73      2.10 o 
  -4   1   9        0.16        0.71      1.09 o 
  -3   1   9       19.90       18.91      1.44 o 
  -2   1   9      194.27      166.38      3.21 o 
  -1   1   9        9.82        8.38      0.82 o 
   0   1   9      278.94      221.97      4.97 o 
   1   1   9      223.56      202.16      3.62 o 
   2   1   9        6.24        5.39      0.95 o 
   3   1   9       31.47       31.37      1.96 o 
   4   1   9      113.35      110.85      3.21 o 
   5   1   9      130.79      141.16      3.81 o 
  -7   2   9        8.65        8.82      1.17 o 
  -6   2   9       23.70       21.11      1.96 o 
  -5   2   9      110.32      105.38      2.99 o 
  -4   2   9       19.34       19.40      1.61 o 
  -3   2   9      162.98      142.44      3.18 o 
  -2   2   9       13.07       10.91      1.06 o 
  -1   2   9        8.02        5.74      0.90 o 
   0   2   9       40.16       44.95      1.44 o 
   1   2   9       20.33       15.62      1.52 o 
   2   2   9       37.82       35.94      1.93 o 
   3   2   9        0.13        1.52      1.31 o 
   4   2   9       14.84       12.84      1.31 o 
   5   2   9       13.37       14.96      1.41 o 
  -6   3   9        7.30        9.52      1.20 o 
  -5   3   9       27.27       28.00      1.93 o 
  -4   3   9        1.13        0.16      1.28 o 
  -3   3   9       41.78       38.96      2.04 o 
  -2   3   9      694.15      613.15      9.20 o 
  -1   3   9       17.99       13.50      1.12 o 
   0   3   9       15.45       14.48      0.81 o 
   1   3   9       56.49       55.15      2.31 o 
   2   3   9       15.75       15.81      1.22 o 
   3   3   9        3.71        7.46      1.14 o 
   4   3   9        0.20       -1.61      1.61 o 
  -6   4   9       11.47       11.78      1.33 o 
  -5   4   9        3.50        6.15      1.06 o 
  -4   4   9       34.64       32.22      2.04 o 
  -3   4   9        6.13        7.40      1.03 o 
  -2   4   9        0.69        0.90      1.36 o 
  -1   4   9        0.69        1.66      1.28 o 
   0   4   9        0.03       -0.98      0.98 o 
   1   4   9        8.00        9.93      1.25 o 
   2   4   9       18.30       19.54      1.22 o 
   3   4   9       16.34       20.27      1.50 o 
  -5   5   9       16.15       19.92      1.96 o 
  -4   5   9      107.28       97.27      3.29 o 
  -3   5   9       53.47       56.65      2.42 o 
  -2   5   9        0.25        0.46      1.17 o 
  -1   5   9        6.35        5.50      1.01 o 
   0   5   9       36.03       33.15      2.08 o 
   1   5   9       69.87       69.08      2.78 o 
  -2   6   9       10.79        7.70      1.03 o 
  -1   6   9        1.81        0.16      1.39 o 
  -1 -13  10       75.61       72.24      2.86 o 
   0 -13  10        1.34       -0.17      1.13 o 
   1 -13  10        2.26        1.12      1.41 o 
   2 -13  10       48.44       46.09      2.39 o 
  -3 -12  10        0.17       -1.71      1.71 o 
  -2 -12  10      143.92      133.90      3.43 o 
  -1 -12  10        1.44        0.54      1.22 o 
   0 -12  10       14.51       15.50      1.16 o 
   1 -12  10       40.76       40.24      2.18 o 
   2 -12  10       16.01       14.72      1.20 o 
   3 -12  10        0.61       -0.38      1.31 o 
   4 -12  10        0.58        0.33      1.63 o 
  -4 -11  10        9.09       10.61      1.31 o 
  -3 -11  10      129.25      113.13      3.32 o 
  -2 -11  10       53.60       54.99      2.39 o 
  -1 -11  10       12.64       13.22      1.20 o 
   0 -11  10       11.03       10.26      0.78 o 
   1 -11  10        6.98        5.36      1.06 o 
   2 -11  10      698.96      710.81     10.39 o 
   3 -11  10        5.29        4.46      1.06 o 
   4 -11  10        2.98        1.80      1.25 o 
   5 -11  10       26.80       30.23      2.26 o 
  -5 -10  10       56.92       56.05      2.72 o 
  -4 -10  10       23.37       20.65      1.88 o 
  -3 -10  10       31.60       29.60      1.96 o 
  -2 -10  10       14.32       14.88      1.47 o 
  -1 -10  10       54.70       51.72      2.20 o 
   0 -10  10      191.45      191.42      2.65 o 
   1 -10  10       32.88       31.59      1.96 o 
   2 -10  10      178.70      178.22      3.73 o 
   3 -10  10      165.12      171.39      3.75 o 
   4 -10  10       44.34       43.70      2.26 o 
   5 -10  10        0.15        1.17      1.55 o 
  -6  -9  10        5.66        7.26      1.25 o 
  -5  -9  10       30.64       44.57      2.39 o 
  -4  -9  10        0.46        1.88      1.28 o 
  -3  -9  10        1.48        1.82      1.28 o 
  -2  -9  10       32.14       31.13      1.82 o 
  -1  -9  10       46.13       41.52      1.99 o 
   0  -9  10      913.33      908.37      7.54 o 
   1  -9  10        0.22       -0.65      1.22 o 
   2  -9  10       19.40       22.53      1.71 o 
   3  -9  10       20.05       20.41      1.71 o 
   4  -9  10        4.48        4.63      0.95 o 
   5  -9  10        1.42        2.31      1.09 o 
   6  -9  10        3.71        1.96      1.58 o 
  -6  -8  10       48.07       48.43      2.48 o 
  -5  -8  10        3.75        1.36      1.47 o 
  -4  -8  10        1.49        1.09      0.93 o 
  -3  -8  10        0.59       -0.65      1.33 o 
  -2  -8  10      271.58      264.39      4.16 o 
  -1  -8  10      114.25      105.19      2.69 o 
   0  -8  10      876.84      853.30      7.07 o 
   1  -8  10      411.53      410.37      5.01 o 
   2  -8  10       79.31       81.06      2.50 o 
   3  -8  10        6.52        5.20      0.98 o 
   4  -8  10       60.48       55.91      2.39 o 
   5  -8  10      122.89      126.98      3.37 o 
   6  -8  10      128.59      129.38      3.65 o 
  -6  -7  10        1.70        3.46      1.01 o 
  -5  -7  10       14.08       15.70      1.55 o 
  -4  -7  10        1.82        2.34      0.87 o 
  -3  -7  10       15.18       14.39      1.01 o 
  -2  -7  10      317.47      315.03      4.38 o 
  -1  -7  10        4.94        5.96      0.79 o 
   0  -7  10       85.27       88.75      1.68 o 
   1  -7  10      100.75       99.75      2.50 o 
   2  -7  10        2.80        1.52      1.22 o 
   3  -7  10       41.56       38.23      1.96 o 
   4  -7  10        0.06        0.76      1.20 o 
   5  -7  10        0.07       -0.08      1.44 o 
   6  -7  10       76.89       82.47      3.10 o 
  -7  -6  10       47.04       54.91      2.64 o 
  -6  -6  10        2.31        1.39      0.98 o 
  -5  -6  10       26.92       24.57      1.80 o 
  -4  -6  10       27.31       22.23      1.63 o 
  -3  -6  10      298.88      287.54      4.19 o 
  -2  -6  10     1483.33     1465.23     17.93 o 
  -1  -6  10      712.05      681.67      8.54 o 
   0  -6  10      196.13      196.46      2.87 o 
   1  -6  10        0.21       -0.19      0.98 o 
   2  -6  10       11.65       15.10      1.25 o 
   3  -6  10       20.04       19.43      1.61 o 
   4  -6  10        8.98       10.69      1.01 o 
   5  -6  10       18.24       18.15      1.82 o 
   6  -6  10      292.42      300.58      5.17 o 
  -7  -5  10       82.38       80.95      2.97 o 
  -6  -5  10       23.43       28.19      1.93 o 
  -5  -5  10       59.18       60.32      2.31 o 
  -4  -5  10       49.38       48.62      2.07 o 
  -3  -5  10      125.53      122.25      2.80 o 
  -2  -5  10      121.45      123.50      2.75 o 
  -1  -5  10      297.18      282.16      3.92 o 
   0  -5  10        2.97        3.19      0.47 o 
   1  -5  10       46.81       52.87      1.85 o 
   2  -5  10        7.18        6.34      0.71 o 
   3  -5  10      259.94      250.65      4.00 o 
   4  -5  10       62.49       64.78      2.39 o 
   5  -5  10       10.47       11.84      1.09 o 
   6  -5  10       34.80       33.33      2.29 o 
  -7  -4  10       51.84       52.73      2.53 o 
  -6  -4  10        5.84        5.74      1.01 o 
  -5  -4  10       13.50       14.67      1.06 o 
  -4  -4  10       54.52       53.82      2.12 o 
  -3  -4  10      398.33      386.01      4.73 o 
  -2  -4  10        4.78        5.17      0.82 o 
  -1  -4  10        8.25        6.72      0.73 o 
   0  -4  10        0.57        1.88      0.46 o 
   1  -4  10       63.63       50.42      1.85 o 
   2  -4  10        1.58        1.80      0.65 o 
   3  -4  10      272.14      256.50      4.08 o 
   4  -4  10      272.54      272.63      4.38 o 
   5  -4  10        0.02       -0.35      1.22 o 
   6  -4  10        0.16        0.33      1.47 o 
  -7  -3  10       20.68       23.13      1.90 o 
  -6  -3  10        4.79        5.06      1.03 o 
  -5  -3  10       24.23       23.21      1.85 o 
  -4  -3  10        1.22        1.44      1.12 o 
  -3  -3  10        0.07       -0.76      1.06 o 
  -2  -3  10        0.74        1.28      0.73 o 
  -1  -3  10       13.83       13.90      1.14 o 
   0  -3  10        2.27        2.66      0.52 o 
   1  -3  10       56.30       39.73      1.69 o 
   2  -3  10       56.79       50.15      2.04 o 
   3  -3  10        1.27        1.31      1.12 o 
   4  -3  10        2.97        3.62      0.98 o 
   5  -3  10        3.43        2.10      1.44 o 
   6  -3  10        0.50        1.50      1.52 o 
  -7  -2  10        4.24        3.95      1.09 o 
  -6  -2  10       94.40       95.86      2.99 o 
  -5  -2  10       74.93       73.03      2.50 o 
  -4  -2  10        3.48        2.64      0.87 o 
  -3  -2  10        2.08        2.42      0.82 o 
  -2  -2  10       11.19       12.35      0.93 o 
  -1  -2  10       70.56       50.12      1.85 o 
   0  -2  10        0.69        0.25      0.64 o 
   1  -2  10      696.94      567.55      8.00 o 
   2  -2  10      149.68      144.37      3.10 o 
   3  -2  10        2.31       -0.84      1.41 o 
   4  -2  10        5.76        4.98      0.98 o 
   5  -2  10       52.16       48.49      2.56 o 
   6  -2  10       31.16       36.27      2.29 o 
  -7  -1  10       42.73       50.06      2.53 o 
  -6  -1  10       20.20       20.87      1.85 o 
  -5  -1  10        0.00       -1.17      1.31 o 
  -4  -1  10       77.84       74.99      2.50 o 
  -3  -1  10       13.43        9.71      0.95 o 
  -2  -1  10       18.48       13.74      0.93 o 
  -1  -1  10        0.15        0.44      0.90 o 
   0  -1  10       96.37       81.44      1.64 o 
   1  -1  10        0.88        1.74      1.17 o 
   2  -1  10        0.00        1.01      1.14 o 
   3  -1  10       49.74       47.64      2.10 o 
   4  -1  10        1.38        1.52      0.93 o 
   5  -1  10        7.78        6.94      1.22 o 
  -7   0  10        6.34        6.56      1.17 o 
  -6   0  10        0.58       -0.44      1.39 o 
  -5   0  10        1.35        1.28      1.31 o 
  -4   0  10       24.85       27.10      1.80 o 
  -3   0  10        2.12        1.96      0.90 o 
  -2   0  10       38.60       36.73      1.85 o 
  -1   0  10      821.13      655.46      8.95 o 
   0   0  10        3.58        1.64      0.73 o 
   1   0  10      105.93      100.78      2.75 o 
   2   0  10       44.28       44.49      2.12 o 
   3   0  10        9.87        7.78      1.06 o 
   4   0  10       12.51       15.78      1.28 o 
   5   0  10        0.10       -1.69      1.69 o 
  -6   1  10       27.61       26.20      2.12 o 
  -5   1  10       11.72       12.71      1.25 o 
  -4   1  10       17.79       21.63      1.71 o 
  -3   1  10       20.06       17.41      1.63 o 
  -2   1  10        0.08        0.87      1.20 o 
  -1   1  10        1.69        3.92      0.95 o 
   0   1  10       27.26       25.48      1.27 o 
   1   1  10       10.31        8.43      1.01 o 
   2   1  10       11.81       12.35      1.20 o 
   3   1  10        0.02        1.33      0.95 o 
   4   1  10        2.22        1.80      1.61 o 
  -6   2  10        1.86        2.72      1.12 o 
  -5   2  10       40.54       45.28      2.31 o 
  -4   2  10       21.17       19.94      1.71 o 
  -3   2  10       60.97       43.75      2.20 o 
  -2   2  10       61.18       62.58      2.45 o 
  -1   2  10        0.00       -0.24      1.22 o 
   0   2  10        0.00        0.83      0.70 o 
   1   2  10        7.93        4.08      1.17 o 
   2   2  10       64.22       72.19      2.72 o 
   3   2  10        0.34       -1.80      1.80 o 
  -5   3  10        2.92        3.24      1.09 o 
  -4   3  10       28.20       29.74      2.12 o 
  -3   3  10       12.57       20.71      1.77 o 
  -2   3  10        0.70       -0.68      1.50 o 
  -1   3  10        9.37        9.58      1.14 o 
   0   3  10        1.93        2.47      1.20 o 
   1   3  10       36.70       44.89      2.20 o 
   2   3  10        2.51        2.23      0.98 o 
  -4   4  10       10.38        9.60      1.28 o 
  -3   4  10        4.73        1.71      1.41 o 
  -2   4  10        0.35        1.69      1.20 o 
  -1   4  10       31.83       34.66      2.10 o 
   0   4  10       70.91       82.61      2.04 o 
   1   4  10       12.67       16.62      1.28 o 
  -2 -12  11        5.51        4.49      0.98 o 
  -1 -12  11       36.21       33.33      2.10 o 
   0 -12  11       29.09       26.50      2.27 o 
   1 -12  11      210.29      205.37      4.33 o 
   2 -12  11       15.56       15.51      1.22 o 
   3 -12  11       78.41       83.80      3.02 o 
  -3 -11  11       20.20       24.03      1.99 o 
  -2 -11  11       14.62       12.16      1.06 o 
  -1 -11  11      100.45       95.45      2.99 o 
   0 -11  11        0.48        1.25      0.79 o 
   1 -11  11      354.69      370.20      5.50 o 
   2 -11  11      816.68      816.81      8.11 o 
   3 -11  11       88.66       91.45      2.97 o 
   4 -11  11       22.47       19.18      1.52 o 
  -4 -10  11       17.68       15.24      1.31 o 
  -3 -10  11        8.86        9.88      1.20 o 
  -2 -10  11       70.89       78.44      2.72 o 
  -1 -10  11        0.02        2.31      1.03 o 
   0 -10  11        0.35        0.64      1.31 o 
   1 -10  11      143.79      143.55      3.43 o 
   2 -10  11      128.88      131.61      3.29 o 
   3 -10  11        0.08        0.00      1.31 o 
   4 -10  11        2.81        0.14      1.66 o 
   5 -10  11       22.20       24.71      2.23 o 
  -5  -9  11        0.49       -1.20      1.66 o 
  -4  -9  11        1.26        3.29      1.09 o 
  -3  -9  11        2.00        1.17      0.95 o 
  -2  -9  11      131.15      125.76      3.21 o 
  -1  -9  11      300.33      294.84      4.65 o 
   0  -9  11     1124.55     1098.67      8.63 o 
   1  -9  11       18.83       17.09      1.63 o 
   2  -9  11       29.13       27.15      1.88 o 
   3  -9  11        0.16        0.54      1.31 o 
   4  -9  11        0.49        1.93      1.52 o 
   5  -9  11       33.00       33.09      2.29 o 
  -6  -8  11       11.74       10.56      1.28 o 
  -5  -8  11        0.01        0.00      1.41 o 
  -4  -8  11        4.37       -0.65      1.41 o 
  -3  -8  11      232.19      219.25      4.08 o 
  -2  -8  11        2.12        1.88      1.36 o 
  -1  -8  11       60.04       51.70      2.20 o 
   0  -8  11      321.39      317.09      3.24 o 
   1  -8  11       42.03       43.89      2.04 o 
   2  -8  11       10.85       10.53      1.06 o 
   3  -8  11       94.49      100.86      2.91 o 
   4  -8  11      265.07      270.87      4.73 o 
   5  -8  11       64.32       72.05      2.83 o 
  -6  -7  11       89.08       94.77      3.16 o 
  -5  -7  11       61.48       63.53      2.56 o 
  -4  -7  11        5.52        5.77      1.03 o 
  -3  -7  11       91.36       95.10      2.75 o 
  -2  -7  11      146.68      131.45      3.13 o 
  -1  -7  11        4.53        3.10      0.93 o 
   0  -7  11       14.11       15.65      0.84 o 
   1  -7  11        7.03        7.86      1.01 o 
   2  -7  11        2.80        2.45      0.87 o 
   3  -7  11       16.88       18.45      1.66 o 
   4  -7  11      182.60      180.80      3.92 o 
   5  -7  11       92.67       88.81      3.13 o 
  -6  -6  11        6.35        6.15      1.09 o 
  -5  -6  11        6.61        6.97      1.12 o 
  -4  -6  11        0.78        2.75      0.95 o 
  -3  -6  11       48.75       46.69      2.26 o 
  -2  -6  11        2.07        1.31      1.20 o 
  -1  -6  11        0.41        1.36      1.09 o 
   0  -6  11       48.86       44.96      1.47 o 
   1  -6  11       13.25       11.32      0.98 o 
   2  -6  11      121.90      119.77      2.97 o 
   3  -6  11       48.43       49.17      2.23 o 
   4  -6  11        4.65        3.81      0.98 o 
   5  -6  11       24.08       22.26      1.99 o 
  -6  -5  11        6.91        8.52      1.17 o 
  -5  -5  11      355.43      363.32      5.31 o 
  -4  -5  11       19.50       18.26      1.55 o 
  -3  -5  11       64.51       62.91      2.42 o 
  -2  -5  11       11.83       11.78      1.01 o 
  -1  -5  11       16.99       21.03      1.47 o 
   0  -5  11       37.23       32.16      1.23 o 
   1  -5  11        6.23        4.22      0.90 o 
   2  -5  11      660.89      580.07      8.68 o 
   3  -5  11       55.34       54.12      2.37 o 
   4  -5  11       89.62       84.21      2.88 o 
   5  -5  11        2.28        2.26      1.52 o 
  -7  -4  11       25.57       26.23      2.23 o 
  -6  -4  11        1.92        2.67      1.12 o 
  -5  -4  11        0.67       -1.47      1.47 o 
  -4  -4  11       45.68       48.38      2.15 o 
  -3  -4  11      115.57      112.84      2.97 o 
  -2  -4  11        6.96        4.46      0.93 o 
  -1  -4  11       27.07       28.13      1.69 o 
   0  -4  11       23.93       22.21      1.14 o 
   1  -4  11       30.42       23.84      1.61 o 
   2  -4  11       11.99       14.50      1.09 o 
   3  -4  11        0.00       -0.90      1.22 o 
   4  -4  11        0.05       -1.33      1.33 o 
   5  -4  11        0.39       -1.03      1.69 o 
  -7  -3  11       90.05      106.41      3.43 o 
  -6  -3  11        0.49        0.00      1.47 o 
  -5  -3  11       26.41       27.26      1.93 o 
  -4  -3  11       16.46       15.67      1.14 o 
  -3  -3  11       30.31       29.77      1.99 o 
  -2  -3  11       29.68       29.03      1.69 o 
  -1  -3  11       41.10       33.03      1.80 o 
   0  -3  11      714.22      581.50      6.01 o 
   1  -3  11      110.20      109.98      2.88 o 
   2  -3  11       43.13       37.85      1.93 o 
   3  -3  11       12.39       13.06      1.09 o 
   4  -3  11       26.46       31.43      1.96 o 
   5  -3  11       17.04       16.00      1.39 o 
  -6  -2  11       65.90       68.46      2.69 o 
  -5  -2  11      125.56      133.68      3.40 o 
  -4  -2  11       10.29       10.45      1.06 o 
  -3  -2  11      137.31      138.19      3.24 o 
  -2  -2  11      105.68       99.01      2.75 o 
  -1  -2  11       21.15       20.71      1.63 o 
   0  -2  11        2.00        4.68      0.64 o 
   1  -2  11       56.76       47.13      2.07 o 
   2  -2  11        9.41       11.18      1.03 o 
   3  -2  11       55.18       50.94      2.23 o 
   4  -2  11        7.73        7.67      1.22 o 
   5  -2  11        8.04        8.54      1.25 o 
  -6  -1  11       12.41       13.82      1.25 o 
  -5  -1  11      105.38      106.58      3.10 o 
  -4  -1  11        7.11        9.09      1.03 o 
  -3  -1  11        5.46        4.98      0.90 o 
  -2  -1  11        8.72        4.11      0.90 o 
  -1  -1  11       52.25       53.41      2.26 o 
   0  -1  11       44.52       41.78      1.84 o 
   1  -1  11       42.07       46.83      2.10 o 
   2  -1  11       12.85       12.41      1.12 o 
   3  -1  11       92.69       96.48      3.07 o 
   4  -1  11       42.23       42.77      2.53 o 
  -6   0  11        5.71        6.48      1.14 o 
  -5   0  11        2.16        2.72      1.03 o 
  -4   0  11        0.24        0.63      1.33 o 
  -3   0  11       54.27       53.87      2.29 o 
  -2   0  11        8.41        5.82      0.95 o 
  -1   0  11       18.17       16.19      1.12 o 
   0   0  11       40.69       41.85      2.49 o 
   1   0  11       18.71       25.74      1.66 o 
   2   0  11        0.64        1.93      1.39 o 
   3   0  11       12.23       16.16      1.31 o 
   4   0  11      117.07      121.95      3.62 o 
  -5   1  11       19.88       19.70      1.85 o 
  -4   1  11        5.01       10.01      1.09 o 
  -3   1  11        0.10        0.73      1.36 o 
  -2   1  11        1.58        2.72      0.98 o 
  -1   1  11        1.24        1.39      1.33 o 
   0   1  11       25.50       25.43      2.00 o 
   1   1  11       67.88       80.78      2.83 o 
   2   1  11       34.78       41.33      2.12 o 
   3   1  11      182.21      190.44      4.35 o 
  -5   2  11       44.25       48.46      2.56 o 
  -4   2  11       14.12       13.60      1.33 o 
  -3   2  11       22.74       25.93      1.80 o 
  -2   2  11        4.86        4.65      0.93 o 
  -1   2  11        0.65        0.52      1.17 o 
   0   2  11        1.26        1.48      0.88 o 
   1   2  11      108.24      127.37      3.43 o 
   2   2  11      108.68      118.36      3.48 o 
  -3   3  11       22.41       24.52      1.90 o 
  -2   3  11        1.34        1.82      1.31 o 
  -1   3  11        0.05       -0.33      1.22 o 
   0   3  11        9.08       10.24      0.83 o 
  -1 -12  12       99.38       98.17      3.29 o 
   0 -12  12        1.71        1.67      0.90 o 
   1 -12  12      368.72      357.55      5.77 o 
  -3 -11  12       52.78       55.81      2.69 o 
  -2 -11  12       56.30       57.85      2.48 o 
  -1 -11  12        7.62        8.73      1.01 o 
   0 -11  12       16.49       15.91      0.87 o 
   1 -11  12       56.38       50.77      2.48 o 
   2 -11  12       83.17       86.93      2.99 o 
   3 -11  12        4.74        6.37      0.98 o 
  -4 -10  12       19.27       18.34      1.44 o 
  -3 -10  12        3.48        3.92      1.17 o 
  -2 -10  12       93.55       97.65      2.99 o 
  -1 -10  12       13.62       12.16      1.20 o 
   0 -10  12        6.46        6.80      1.24 o 
   1 -10  12       20.88       24.32      1.82 o 
   2 -10  12      120.92      121.65      3.40 o 
   3 -10  12       24.93       24.57      1.90 o 
   4 -10  12        0.01        1.31      1.58 o 
  -4  -9  12        5.61        7.18      1.17 o 
  -3  -9  12       88.22       88.97      2.99 o 
  -2  -9  12       47.61       50.83      2.39 o 
  -1  -9  12       46.18       51.40      2.42 o 
   0  -9  12       70.73       71.95      3.74 o 
   1  -9  12        1.89       -1.69      1.69 o 
   2  -9  12       64.81       59.59      2.56 o 
   3  -9  12       37.15       38.15      2.12 o 
   4  -9  12       29.21       30.53      2.31 o 
  -5  -8  12       64.16       70.12      2.86 o 
  -4  -8  12      123.71      134.38      3.56 o 
  -3  -8  12       60.83       56.43      2.48 o 
  -2  -8  12        8.56       10.72      1.03 o 
  -1  -8  12       10.44       14.31      1.14 o 
   0  -8  12       13.56       13.91      0.99 o 
   1  -8  12        7.31        7.59      1.03 o 
   2  -8  12        1.50        2.26      0.95 o 
   3  -8  12      504.85      489.90      6.34 o 
   4  -8  12       48.88       48.00      2.64 o 
  -5  -7  12        5.14        6.23      1.17 o 
  -4  -7  12       67.36       75.12      2.86 o 
  -3  -7  12       74.08       76.92      2.61 o 
  -2  -7  12       77.61       73.85      2.64 o 
  -1  -7  12       12.53       11.56      1.12 o 
   0  -7  12      201.88      205.04      2.78 o 
   1  -7  12       20.72       19.43      1.74 o 
   2  -7  12       80.54       77.55      2.64 o 
   3  -7  12       11.10       10.83      1.20 o 
   4  -7  12       49.89       40.00      2.48 o 
   5  -7  12        1.63        1.50      1.58 o 
  -6  -6  12       23.05       33.98      2.39 o 
  -5  -6  12        5.22        4.49      1.14 o 
  -4  -6  12      101.35      101.11      3.16 o 
  -3  -6  12      113.55      116.15      3.18 o 
  -2  -6  12       61.17       62.85      2.42 o 
  -1  -6  12        1.49        2.31      0.90 o 
   0  -6  12      121.92      115.81      2.14 o 
   1  -6  12       70.07       53.85      2.26 o 
   2  -6  12      129.77      125.22      3.27 o 
   3  -6  12        0.73       -0.14      1.31 o 
   4  -6  12       22.52       24.24      2.07 o 
   5  -6  12       45.63       47.48      2.53 o 
  -6  -5  12      124.19      141.73      3.84 o 
  -5  -5  12        0.27       -0.30      1.47 o 
  -4  -5  12       25.68       27.48      1.93 o 
  -3  -5  12       74.91       77.76      2.61 o 
  -2  -5  12       15.80       12.62      1.09 o 
  -1  -5  12       56.14       51.53      2.18 o 
   0  -5  12       39.95       35.46      1.37 o 
   1  -5  12        7.42        6.72      0.98 o 
   2  -5  12      140.67      120.97      3.16 o 
   3  -5  12      109.95      112.92      3.24 o 
   4  -5  12        0.29       -0.79      1.63 o 
  -6  -4  12      256.09      304.11      5.39 o 
  -5  -4  12       31.63       32.84      2.26 o 
  -4  -4  12      112.07      119.12      3.27 o 
  -3  -4  12        7.24        5.06      1.01 o 
  -2  -4  12        1.07       -0.57      1.25 o 
  -1  -4  12       37.52       40.24      2.12 o 
   0  -4  12       20.22       20.22      1.17 o 
   1  -4  12        0.36       -0.33      1.20 o 
   2  -4  12       15.69       17.06      1.71 o 
   3  -4  12        5.07        6.01      1.03 o 
   4  -4  12       22.30       27.18      2.12 o 
  -6  -3  12        2.81        2.12      1.14 o 
  -5  -3  12       44.46       45.96      2.42 o 
  -4  -3  12        5.90        7.32      1.06 o 
  -3  -3  12       52.14       51.34      2.26 o 
  -2  -3  12       18.95       19.75      1.69 o 
  -1  -3  12        3.07        3.70      0.95 o 
   0  -3  12        3.55        2.53      0.74 o 
   1  -3  12       10.20       11.78      1.06 o 
   2  -3  12       19.80       17.82      1.28 o 
   3  -3  12       54.59       54.47      2.39 o 
   4  -3  12        4.80        5.25      1.17 o 
  -6  -2  12       26.44       20.68      2.04 o 
  -5  -2  12       40.99       38.12      2.37 o 
  -4  -2  12        8.46        9.25      1.14 o 
  -3  -2  12       39.54       49.25      2.29 o 
  -2  -2  12        1.37        0.65      1.33 o 
  -1  -2  12        5.53        4.49      1.06 o 
   0  -2  12        2.94        4.75      0.65 o 
   1  -2  12        3.46       -0.41      1.55 o 
   2  -2  12        0.30       -0.87      1.39 o 
   3  -2  12        0.19       -0.87      1.25 o 
   4  -2  12      112.62      133.08      3.78 o 
  -5  -1  12       22.50       27.70      2.15 o 
  -4  -1  12       48.12       57.57      2.56 o 
  -3  -1  12      108.45      105.52      3.13 o 
  -2  -1  12        0.02        1.39      1.28 o 
  -1  -1  12        0.24       -1.61      1.61 o 
   0  -1  12       85.05       89.82      3.27 o 
   1  -1  12       22.97       27.34      2.01 o 
   2  -1  12       74.04       81.55      2.83 o 
   3  -1  12      152.10      174.19      4.19 o 
  -5   0  12      262.79      298.75      5.36 o 
  -4   0  12       15.32       16.35      1.39 o 
  -3   0  12       98.31      111.61      3.29 o 
  -2   0  12        7.87        6.18      0.90 o 
  -1   0  12       17.59       15.56      1.17 o 
   0   0  12        8.37        8.00      0.75 o 
   1   0  12        1.79        2.39      0.93 o 
   2   0  12      203.65      245.86      4.79 o 
  -4   1  12        1.41        2.29      1.74 o 
  -3   1  12        8.56        7.24      1.22 o 
  -2   1  12       41.71       52.02      2.37 o 
  -1   1  12       64.37       60.89      2.64 o 
   0   1  12        3.80        6.34      0.72 o 
   1   1  12       11.32       14.01      1.22 o 
  -2   2  12        6.06        3.51      1.03 o 
  -1   2  12       21.66       23.26      1.93 o 
  -1 -11  13        9.77        8.68      1.14 o 
   0 -11  13       13.39       13.77      0.85 o 
   1 -11  13       10.00       10.15      1.14 o 
  -2 -10  13       21.51       24.65      1.88 o 
  -1 -10  13        0.50        1.58      1.06 o 
   0 -10  13        7.71        8.37      0.76 o 
   1 -10  13       27.48       32.13      1.99 o 
   2 -10  13       11.20       10.97      1.09 o 
  -3  -9  13      323.98      357.12      5.66 o 
  -2  -9  13        4.18        4.52      0.93 o 
  -1  -9  13       82.73       83.40      2.80 o 
   0  -9  13        0.36        0.84      0.86 o 
   1  -9  13       24.57       26.04      1.77 o 
   2  -9  13       13.60       16.05      1.55 o 
   3  -9  13        8.81        8.05      1.03 o 
  -4  -8  13        2.00        2.72      1.14 o 
  -3  -8  13       21.89       20.60      1.55 o 
  -2  -8  13       12.53       14.45      1.06 o 
  -1  -8  13        5.76        6.83      1.09 o 
   0  -8  13        0.00        1.06      0.92 o 
   1  -8  13        5.97        6.61      0.98 o 
   2  -8  13        2.83        3.54      0.93 o 
   3  -8  13       11.13        8.33      0.98 o 
  -4  -7  13      174.16      186.16      4.27 o 
  -3  -7  13       12.52       15.24      1.31 o 
  -2  -7  13        0.42        0.30      1.33 o 
  -1  -7  13       70.68       66.58      2.83 o 
   0  -7  13        2.14       -0.20      1.54 o 
   1  -7  13        3.53        5.31      1.06 o 
   2  -7  13        0.41       -1.22      1.22 o 
   3  -7  13       26.45       26.99      1.93 o 
  -5  -6  13       14.66       16.71      1.39 o 
  -4  -6  13        0.03       -0.30      1.52 o 
  -3  -6  13       10.85       11.07      1.20 o 
  -2  -6  13        0.11       -0.27      1.31 o 
  -1  -6  13       30.07       32.32      2.01 o 
   0  -6  13        7.75        8.07      0.80 o 
   1  -6  13        0.29        3.13      0.98 o 
   2  -6  13        7.52        7.67      1.03 o 
   3  -6  13       16.46       19.70      1.85 o 
  -5  -5  13        1.01        0.49      1.58 o 
  -4  -5  13       31.86       26.12      2.23 o 
  -3  -5  13       32.51       31.24      2.26 o 
  -2  -5  13       98.49      113.82      3.21 o 
  -1  -5  13       44.41       46.85      2.42 o 
   0  -5  13       31.80       38.05      1.55 o 
   1  -5  13       36.07       34.04      2.12 o 
   2  -5  13        5.04        5.12      0.93 o 
   3  -5  13        0.48        0.38      1.12 o 
  -5  -4  13        9.10       11.29      1.22 o 
  -4  -4  13       80.26       80.08      2.97 o 
  -3  -4  13       10.43        9.93      1.25 o 
  -2  -4  13       17.81       18.09      1.28 o 
  -1  -4  13       29.29       39.29      2.18 o 
   0  -4  13       27.02       27.60      1.35 o 
   1  -4  13       30.30       38.42      2.12 o 
   2  -4  13       52.32       50.99      2.37 o 
   3  -4  13       10.21       11.51      1.06 o 
  -4  -3  13      218.88      239.49      4.76 o 
  -3  -3  13        0.23        1.66      1.55 o 
  -2  -3  13       85.85      115.04      3.18 o 
  -1  -3  13       20.71       15.43      1.31 o 
   0  -3  13       67.96       67.04      1.84 o 
   1  -3  13        0.01       -0.08      1.28 o 
   2  -3  13        0.55        1.44      0.82 o 
   3  -3  13      350.64      403.05      6.15 o 
  -4  -2  13       51.24       55.18      2.78 o 
  -3  -2  13       85.66      105.27      3.46 o 
  -2  -2  13       38.44       43.62      2.18 o 
  -1  -2  13        0.30       -1.20      1.28 o 
   0  -2  13        3.04        4.09      0.65 o 
   1  -2  13       15.59       15.43      1.25 o 
   2  -2  13       24.00       29.33      1.96 o 
  -3  -1  13      152.07      166.52      4.11 o 
  -2  -1  13       17.93       16.41      1.55 o 
  -1  -1  13        8.66        6.26      0.98 o 
   0  -1  13       40.56       42.14      1.64 o 
   1  -1  13       60.18       63.72      2.61 o 
  -2   0  13        0.02        0.33      1.22 o 
  -1   0  13       14.10       10.12      1.14 o 
  -1  -9  14        6.63        4.57      1.06 o 
   0  -9  14        7.64        6.72      0.77 o 
   1  -9  14        0.33        1.82      1.36 o 
  -2  -8  14       12.96       11.56      1.14 o 
  -1  -8  14       39.83       48.54      2.31 o 
   0  -8  14        8.32       10.59      0.82 o 
   1  -8  14        9.61       12.16      1.25 o 
  -3  -7  14        8.73        0.49      1.82 o 
  -2  -7  14       14.83       17.58      1.69 o 
  -1  -7  14       14.71       13.77      1.20 o 
   0  -7  14       25.60       37.10      1.49 o 
   1  -7  14       22.65       23.70      1.77 o 
   2  -7  14        0.67        1.39      1.17 o 
  -3  -6  14      188.32      207.09      4.49 o 
  -2  -6  14        2.07        2.10      0.93 o 
  -1  -6  14       56.48       79.67      2.88 o 
   0  -6  14        2.44        1.22      0.99 o 
   1  -6  14       10.20        9.09      1.03 o 
   2  -6  14        4.33        7.29      1.03 o 
  -3  -5  14        6.52        6.15      1.31 o 
  -2  -5  14      145.86      180.40      4.08 o 
  -1  -5  14        2.93        3.18      1.03 o 
   0  -5  14        0.09       -0.12      0.96 o 
   1  -5  14       15.94       20.22      1.77 o 
  -3  -4  14      392.87      443.89      6.48 o 
  -2  -4  14       63.34       73.03      2.78 o 
  -1  -4  14        4.16        6.15      1.03 o 
   0  -4  14       14.70       10.67      0.84 o 
   1  -4  14       14.62       11.92      1.22 o 
  -2  -3  14        0.34        3.75      0.87 o 
  -1  -3  14       46.23       44.49      2.39 o 
   0  -3  14        1.72        1.85      1.21 o 
                                                 
